# Supplementary material for: Modeling the natural history of fatty liver using lifestyle–related risk factors: Effects of body mass index (BMI) on the life–course of fatty liver
Source: PLoS One. 2019 Oct 21;14(10):e0223683. doi: 10.1371/journal.pone.0223683 (PMC6802837; doi:10.1371/journal.pone.0223683)
Supplement: S5 File — (CSV) [file pone.0223683.s005.csv]

ID	Year	Age (year)	Height (cm)	Weight (kg)	BMI (kg/m2)	SBP (mmHg)	HDL (mg/dl)	TG (mg/dl)	LDL (mg/dl)	HbA1c (%)	Presence of fatty liver	Smoking	Regular execise	Drinking frequency (day/week)	Daily alcohol consumption(ml)	Shiftwork
1	2012	55.3	163.5	61	22.8	117	59	177	96	5.4	0	0	0	5-7	450	1
1	2013	56.3	163.6	61.2	22.9	122	63	189	106	5.3	0	0	0	5-7	270	1
1	2014	57.3	163.5	61	22.8	136	57	263	86	5.3	0	0	0	5-7	270	1
1	2015	58.3	163.1	59.8	22.5	118	63	169	99	5.3	0	0	0	5-7	270	1
1	2016	59.3	163.5	61.2	22.9	119	66	150	110	5.3	0	0	0	5-7	270	1
2	2012	55.9	175.2	69.4	22.6	127	55	65	143	5.3	0	0	0	3-4	180	1
2	2013	56.9	175.1	69.2	22.6	153	50	41	116	5.2	0	0	0	3-4	180	1
2	2014	57.9	175.5	71.9	23.3	164	56	59	153	5.2	0	0	0	3-4	180	1
2	2015	58.9	175.3	71.1	23.1	135	62	42	157	5.3	0	0	0	3-4	180	1
2	2016	59.9	174.9	73.3	24	135	52	58	136	5.3	0	0	0	3-4	180	1
4	2012	55.7	167.5	55.4	19.7	141	50	162	107	5.4	0	0	0	3-4	270	1
4	2013	56.8	168.4	56.3	19.9	122	46	122	115	5.4	0	0	0	3-4	270	1
4	2014	57.7	167.9	57.2	20.3	135	47	206	105	5.5	0	0	0	3-4	270	1
4	2015	58.7	168.1	61.1	21.6	141	47	207	121	5.5	1	0	0	3-4	270	1
4	2016	59.8	167.5	58.1	20.7	140	47	153	116	5.4	1	0	0	3-4	270	1
5	2012	55.6	166.5	66.7	24.1	154	56	111	127	5.5	0	0	1	5-7	270	1
5	2013	56.6	166.8	66.7	24	146	53	140	124	5.4	0	0	1	5-7	270	1
5	2014	57.6	166.5	67.6	24.4	161	59	105	132	5.4	0	1	1	3-4	270	1
5	2015	58.6	166.2	67.4	24.4	164	59	120	119	5.5	0	0	1	5-7	270	1
5	2016	59.6	165.9	68.8	25	139	54	149	131	5.6	1	0	1	5-7	270	1
8	2012	55.9	172.2	75.2	25.4	127	57	127	92	5.9	1	0	0	5-7	180	1
8	2013	56.9	172.2	77.2	26	150	57	115	112	5.9	1	0	0	5-7	270	1
8	2014	57.9	172.3	77.7	26.2	146	58	103	108	6.0	1	0	0	5-7	180	1
8	2015	58.9	172.1	78.2	26.4	149	58	133	100	5.9	1	0	1	5-7	180	1
8	2016	59.9	172.6	77.1	25.9	137	59	118	113	6.1	1	0	0	5-7	180	1
10	2012	55.9	157.3	52.5	21.2	125	55	70	194	4.9	0	0	1	0-2	180	1
10	2013	56.9	157.5	50.8	20.5	123	55	71	172	5.0	0	0	1	0-2	180	1
10	2014	57.9	157.5	54.2	21.8	135	60	62	208	5.0	0	0	1	3-4	180	1
10	2015	58.9	157.2	53.5	21.6	114	67	78	231	5.1	0	0	1	3-4	180	1
10	2016	59.9	157	55	22.3	117	58	100	199	5.1	0	0	1	3-4	180	1
11	2012	55.1	167	60.8	21.8	133	67	75	89	5.3	0	0	0	5-7	450	1
11	2013	56.1	167	59.6	21.4	134	70	99	108	5.2	0	0	0	5-7	450	1
11	2014	57.1	167.3	60.8	21.7	138	64	83	94	5.2	0	0	0	5-7	450	1
11	2015	58.1	166.5	58.9	21.2	146	81	90	101	5.1	0	0	0	5-7	450	1
11	2016	59.1	166.6	59.1	21.3	132	71	71	99	5.4	0	0	0	5-7	450	1
13	2012	55.0	172.8	75.4	25.3	147	57	87	125	6.1	0	0	0	0-2	180	1
13	2013	56.1	172.8	74.8	25.1	134	61	54	129	6.3	0	0	0	0-2	180	1
13	2016	59.1	172.4	77.7	26.1	152	64	61	150	6.5	1	0	1	0-2	180	1
15	2012	56.6	160.7	52.5	20.3	124	95	57	109	5.6	0	1	0	5-7	450	1
15	2013	57.7	160.7	53.3	20.6	126	91	58	94	5.5	0	1	0	5-7	270	1
15	2014	58.7	160.7	52.4	20.3	128	95	59	94	5.4	0	1	0	5-7	270	1
15	2015	59.7	160.2	51.7	20.1	113	102	42	103	5.3	0	1	0	5-7	270	1
15	2016	60.6	160.2	54.3	21.2	119	92	61	104	5.4	0	1	0	5-7	450	1
17	2012	55.3	168.7	65	22.8	122	56	75	105	5.5	0	1	0	3-4	270	1
17	2013	56.3	168.3	62.6	22.1	123	58	83	77	5.3	0	1	0	3-4	270	1
17	2014	57.3	168.8	61.1	21.4	128	62	92	78	5.1	0	1	0	3-4	450	1
17	2015	58.3	169.4	62	21.6	107	73	73	103	5.2	0	1	0	5-7	270	1
17	2016	59.3	169.3	63.9	22.3	130	66	106	90	5.4	0	1	0	5-7	450	1
18	2012	55.4	159.2	65.7	25.9	137	52	112	181	5.8	1	0	0	3-4	450	1
18	2013	56.4	159.4	65.1	25.6	131	44	154	156	5.7	1	0	0	3-4	540	1
18	2014	57.3	159.3	64	25.2	132	55	73	194	5.7	1	0	0	3-4	540	1
18	2015	58.3	159.5	65.6	25.8	138	47	132	145	5.8	1	0	0	3-4	450	1
18	2016	59.3	159.7	66.6	26.1	132	54	124	181	5.9	1	0	0	3-4	450	1
19	2012	55.1	167.5	64.1	22.8	150	60	320	169	5.3	0	1	0	5-7	450	1
19	2013	56.1	167.6	63.8	22.7	147	71	100	114	5.4	0	1	0	5-7	450	1
19	2014	57.2	167.6	64.8	23.1	142	57	89	138	5.5	0	1	0	5-7	450	1
19	2015	58.1	167.2	61.9	22.1	151	60	81	119	5.1	0	1	0	5-7	450	1
19	2016	59.2	167.5	62.3	22.2	157	66	86	134	5.2	0	1	1	5-7	450	1
20	2015	58.6	170.1	67	23.2	111	75	102	153	5.6	1	1	0	5-7	270	1
20	2016	59.5	170.1	65.1	22.5	96	82	137	131	5.6	1	1	0	5-7	270	1
35	2012	58.7	176.9	73.7	23.6	156	76	82	129	5.4	0	1	0	5-7	270	1
35	2013	59.7	176.7	71.1	22.8	133	91	30	92	5.3	0	1	0	5-7	450	1
35	2014	60.7	176.5	69.5	22.3	129	81	38	114	5.3	0	1	0	5-7	450	1
35	2015	61.7	176.4	71.6	23	129	90	47	123	5.4	0	1	1	5-7	270	1
35	2016	62.7	176.5	73.4	23.6	143	78	66	126	5.5	0	1	0	5-7	270	1
37	2013	59.2	165.4	55.3	20.2	126	55	181	143		0	0	0	3-4	450	0
37	2014	60.2	164.8	52.7	19.4	120	57	200	128	5.7	0	0	0	5-7	270	0
37	2015	61.2	165.9	53.9	19.6	128	82	109	135	5.6	0	0	0	5-7	270	0
37	2016	62.2	165.4	50.7	18.5	122	71	130	138	5.8	0	0	0	5-7	450	0
45	2012	33.2	168.1	54.9	19.4	141	52	107	158	4.9		1	1	0-2	180	1
45	2013	34.2	168.3	56.8	20.1	131	49	115	177	4.9		1	1	0-2	180	1
45	2014	35.2	168.5	57.9	20.4	129	51	198	170	4.9		1	1	0-2	180	1
45	2015	36.2	168.1	55.5	19.6	127	49	153	146	4.9		1	1	0-2	180	1
45	2016	37.2	168.3	54.8	19.3	136	59	101	148	4.9		0	1	0-2	180	1
54	2012	49.1	181.2	73.8	22.5	113	69	81	117	5.6	0	1	0	5-7	180	1
54	2013	50.1	181.4	70.3	21.4	120	75	65	99	5.5	0	1	0	3-4	270	1
54	2014	51.1	181.5	71.2	21.6	115	74	64	111	5.5	0	1	0	5-7	270	1
54	2015	52.1	181	69.1	21.1	128	75	71	99	5.7	0	1	0	3-4	180	1
54	2016	53.1	181.1	70.4	21.5	122	79	82	107	5.8	0	1	0	5-7	270	1
55	2012	48.4	168.7	81.1	28.5	146	55	265	165	5.2	1	1	0	3-4	270	1
55	2016	52.4	168.8	75.2	26.4	142	46	169	131	5.0	1	1	0	3-4	270	1
56	2012	47.2	168.4	87.7	30.9	120	47	124	126	7.4	1	1	1	0-2	450	1
56	2013	48.2	168.3	85.7	30.3	126	43	157	110	6.8	1	1	1	3-4	450	1
56	2014	49.2	168.5	81.4	28.7	129	51	142	71	6.3	1	1	0	0-2	450	1
56	2015	50.2	168.1	81.6	28.9	139	55	168	131	6.7	1	1	1	5-7	180	1
56	2016	51.2	168.3	84.8	29.9	129	46	148	112	8.4	1	1	1	0-2	180	1
61	2012	54.0	170.8	64.1	22	140	66	100	139	5.6	0	1	0	5-7	180	1
61	2013	54.9	170.7	64.3	22.1	119	61	116	127	5.6	0	1	0	5-7	270	1
61	2014	55.9	171.1	67.1	22.9	130	54	166	129	5.7	0	1	0	5-7	180	1
61	2015	56.9	171.4	65.6	22.3	132	59	157	133	5.7	1	1	0	5-7	180	1
61	2016	57.9	171.2	66.8	22.8	140	63	105	145	5.8	1	1	0	5-7	180	1
74	2013	40.2	169.9	77.2	26.7	124	51	109	182	6.0	1	0	0	0-2	180	0
74	2014	41.1	169.2	63.5	22.2	123	56	43	127	5.6	1	0	0	0-2	180	0
74	2015	42.1	169.2	64.4	22.5	113	67	86	191	5.6	1	0	1	0-2	180	0
74	2016	43.1	168.7	63.4	22.3	123	58	71	143	5.8	0	0	1	0-2	180	0
76	2012	47.7	167.9	64.8	23	154	87	44	97	4.8	0	0	0	3-4	270	1
76	2013	48.7	167.3	66.9	23.9	159	86	60	99	4.9	0	0	0	3-4	270	1
76	2014	49.7	167.9	70.5	25	151	81	83	116	4.9	0	0	0	3-4	270	1
76	2015	50.7	168	71	25.2	151	87	69	127	4.9	0	0	0	5-7	270	1
78	2012	43.2	170.5	71.3	24.5	105	44	248	60	5.7	0	1	0	3-4	180	1
78	2013	44.2	170.3	70.2	24.2	124	47	304	48	5.6	0	1	0	3-4	180	1
78	2014	45.2	171.1	70.3	24	113	50	166	82	5.6	0	1	0	5-7	180	1
78	2015	46.2	170.5	71.9	24.7	131	58	185	74	5.6	0	1	0	5-7	180	1
78	2016	47.1	170.7	72.4	24.8	124	48	260	65	6.0	0	1	0	5-7	180	1
81	2012	59.3	164.7	74	27.3	133	62	155	129	5.9	1	0	1	3-4	270	1
81	2013	60.3	165.1	73.5	27	130	55	101	119	5.8	1	0	1	3-4	270	1
81	2014	61.3	165.1	72.2	26.5	147	65	106	123	5.8	1	0	1	3-4	270	1
81	2015	62.3	164.8	73.4	27	135	64	124	120	6.0	1	0	1	3-4	450	1
81	2016	63.3	164.8	73.2	27	136	51	188	105	6.2	1	0	1	3-4	270	1
85	2012	44.9	172.3	74.2	25	106	39	261	120		1	1	0	0-2	270	1
85	2013	45.9	172.3	73.7	24.8	114	41	272	120	6.0	1	1	0	0-2	450	1
85	2016	48.6	172	73.2	24.7	117	44	213	127	6.0	1	1	0	0-2	270	1
86	2012	43.0	157.5	58.2	23.5	132	46	109	146	5.5	0	1	0	0-2	180	1
86	2013	44.0	157.3	56.2	22.7	151	50	74	135	5.5	0	1	1	0-2	180	1
86	2014	45.0	157.3	60.6	24.5	134	56	75	163	5.5	0	1	1	0-2	180	1
86	2015	46.1	156.9	60.6	24.6	126	50	63	171	5.5	0	1	1	0-2	180	1
86	2016	47.0	157.5	61.3	24.7	139	45	94	164	5.7	0	1	1	0-2	180	1
87	2012	42.1	172.4	81	27.3	130	43	129	125	5.4	1	0	0	0-2	180	1
87	2013	43.1	172.3	81.7	27.5	130	44	149	113	5.3	1	0	0	0-2	180	1
87	2015	45.1	172.3	81.2	27.4	152	43	226	106	5.3	1	0	0	0-2	180	1
87	2016	46.1	172.2	83.1	28	155	37	173	106	5.4	0	0	0	0-2	180	1
88	2012	39.7	173.1	72.9	24.3	131	40	172	149	5.0		1	0	0-2	180	1
88	2013	40.7	173.5	79.2	26.3	152	40	277	138	5.2	1	0	0	0-2	180	1
88	2014	41.8	172.8	76.6	25.7	142	47	256	167	5.3	1	0	1	0-2	180	1
88	2015	42.7	173.5	76.9	25.5	151	41	266	133	5.3	1	0	1	0-2	180	1
88	2016	43.8	173.5	77.6	25.8	141	46	140	177	5.5	1	0	1	0-2	180	1
89	2012	38.8	167	51.8	18.6	107	81	37	109	8.1		1	0	3-4	180	1
89	2013	39.8	167	53.2	19.1	113	76	38	126	8.2		1	0	3-4	180	1
89	2014	40.8	167.7	53.5	19	111	81	75	136	8.3	0	1	0	3-4	180	1
89	2015	41.8	167.9	49.4	17.5	104	81	65	136	7.7	0	1	0	3-4	270	1
89	2016	42.8	167.8	52.3	18.6	113	89	37	133	7.7	0	1	0	3-4	180	1
90	2012	40.2	169.7	69.7	24.2	141	24	201	83	5.2	0	1	0	3-4	180	1
90	2013	41.2	169.8	70	24.3	165	27	130	99	5.2	0	1	1	3-4	180	1
90	2014	42.2	170.2	68.6	23.7	164	28	177	83	5.2	0	1	1	5-7	180	1
90	2015	43.2	169.5	68	23.7	162	28	97	109	5.2	0	1	1	5-7	180	1
90	2016	44.2	169.6	68.9	24	152	26	175	94	5.1	0	1	0	5-7	180	1
91	2012	50.8	170	78.9	27.3	131	53	113	122	5.7	0	1	0	5-7	180	1
91	2013	51.8	170	76.2	26.4	119	56	131	115	5.7	0	1	0	5-7	180	1
91	2014	52.8	170.1	78.7	27.2	142	55	119	135	5.7	0	1	0	5-7	180	1
91	2016	54.8	169.5	79.8	27.8	121	54	83	117	5.9	0	1	0	5-7	180	1
92	2012	49.8	163.8	66.6	24.8	131	64	104	101	5.5	0	0	0	5-7	270	1
92	2013	50.8	163.3	64.2	24.1	128	59	82	114	5.5	0	0	0	3-4	450	1
92	2014	51.8	163.3	65.4	24.5	127	56	94	113	5.6	0	0	0	3-4	270	1
92	2015	52.8	163.6	63.8	23.8	131	73	78	121	5.4	0	0	0	3-4	180	1
92	2016	53.8	163.8	63.7	23.7	139	65	58	111	5.8	0	0	0	3-4	270	1
93	2012	39.6	171.5	73.3	24.9	123	48	146	101	5.3		1	1	3-4	450	1
93	2013	40.7	172.1	71	24	119	49	65	90	5.2	0	1	1	0-2	180	1
93	2014	41.6	172.3	70.2	23.6	106	49	49	102	5.2	0	1	1	0-2	180	1
93	2015	42.7	171.5	71	24.1	109	50	57	103	5.4	0	1	1	0-2	180	1
93	2016	43.6	171.9	71.1	24.1	108	47	79	100	5.3	1	1	1	3-4	270	1
94	2013	59.8	172.1	61.8	20.9	125	66	100	130		0	1	0	5-7	450	0
94	2014	60.8	172.1	62.2	21	136	71	89	130	5.3	0	1	0	5-7	450	0
94	2015	61.8	172.2	61.9	20.9	122	67	107	126	5.3	0	1	1	5-7	450	0
94	2016	62.8	171.8	61.2	20.7	129	67	86	124	5.3	0	1	1	5-7	450	0
97	2012	58.1	167.5	67.8	24.2	140	38	189	91	5.7	0	1	0	0-2	450	1
97	2013	59.1	167.5	67.5	24.1	142	36	158	105	6.8	0	1	0	0-2	180	1
97	2016	62.1	167.8	73.4	26.1	133	43	140	128	7.9	1	0	1	0-2	180	1
99	2012	32.7	163.6	63.9	23.9	111	47	113	146	6.2		1	1	0-2	180	1
99	2013	33.7	163.6	64.5	24.1	110	45	98	144	6.2		1	0	0-2	180	1
99	2014	34.7	163.7	66.3	24.7	107	46	112	155	6.2		1	0	0-2	180	1
99	2015	35.7	163.5	65.6	24.5	120	59	75	176	6.3		1	0	0-2	180	1
99	2016	36.7	163.6	64.2	24	128	43	68	156	6.4		1	0	0-2	180	1
102	2012	35.6	173	61.8	20.6	123	70	79	94							0
102	2013	36.6	172.9	63.3	21.2	116	74	92	108	5.0	0	1	0	3-4	180	0
102	2014	37.6	172.8	64	21.4	119	77	63	87	5.1	0	1	0	3-4	180	0
102	2015	38.6	172.8	62.8	21	130	77	100	102	5.1	0	1	0	3-4	270	0
102	2016	39.6	173.1	64.6	21.6	128	81	96	103	5.2	0	1	0	3-4	180	0
104	2012	40.2	170.1	77.2	26.7	161	64	218	123	5.2	0	0	0	5-7	270	0
104	2013	41.5	170.3	73.9	25.5	160	53	310	127	5.4	0	0	0	5-7	450	0
104	2014	42.5	170	74.1	25.6	138	54	292	130	5.2	0	0	1	5-7	270	0
104	2015	43.2	169.8	72.5	25.1	128	98	104	160	5.2	0	0	1	5-7	450	0
104	2016	44.3	169.8	74.3	25.8	132	64	180	155	5.4	0	0	1	5-7	540	0
110	2013	35.6	172.8	49.3	16.5	112	70	81	99			0	0	5-7	270	0
110	2014	36.6	173.1	50.4	16.8	128	74	63	109	4.8		0	0	5-7	270	0
110	2015	37.6	172.4	49.8	16.8	118	71	59	103	4.9		0	0	5-7	270	0
110	2016	38.5	172.7	50.1	16.8	117	70	57	91	4.9		0	0	5-7	450	0
111	2012	34.2	177	62.8	20	122	57	58	112	4.9		0	0	0-2	180	0
111	2013	35.5	176.8	66.4	21.2	112	53	80	109	4.9		0	0	0-2	180	0
111	2014	36.5	176.3	63.4	20.4	126	55	68	97	4.9		0	0	0-2	180	0
111	2015	37.5	176.4	63.7	20.5	119	56	65	108	4.8	0	0	0	0-2	180	0
111	2016	38.5	177	66.7	21.3	98	53	65	99	5.0	0	0	0	0-2	180	0
112	2012	34.0	172.3	76.3	25.7	115	51	88	118							0
112	2013	35.0	173.1	77.3	25.8	121	48	106	135	5.2	1	0	0	5-7	270	0
113	2016	38.9	183.5	83.6	24.8	146	49	70	103	5.3	0	0	1	5-7	450	0
114	2012	34.8	167.9	64.5	22.9	139	62	55	41							0
114	2013	35.8	167.1	66.1	23.7	132	54	90	52	5.0		0	0	5-7	270	0
114	2014	36.5	168	61.8	21.9	147	68	52	46	4.9		0	0	5-7	270	0
114	2015	37.8	167.8	60.6	21.5	139	66	49	50	4.8		0	0	5-7	270	0
114	2016	38.8	168.3	60.7	21.4	154	60	45	55	4.7		0	0	5-7	270	0
115	2012	35.6	177.3	71.2	22.6	118	62	68	125	5.0		0	0	0-2	270	0
115	2013	36.6	177.7	76.1	24.1	104	64	66	137	5.1		0	0	0-2	180	0
115	2014	37.6	177.6	73.4	23.3	112	69	49	129	5.1		0	0	0-2	180	0
115	2015	38.6	177.9	74.5	23.5	112	63	82	146	5.1		0	0	0-2	180	0
115	2016	39.6	177.5	74.1	23.5	116	62	66	146	5.1		0	0	0-2	180	0
116	2012	34.9	179.5	63.7	19.8	124	74	106	85	4.9		0	0	0-2	180	0
116	2013	35.9	179.8	64.3	19.9	110	66	96	86	5.0		0	0	0-2	180	0
116	2014	36.9	179.9	63.5	19.6	110	69	104	79	5.0		0	0	0-2	180	0
116	2015	37.9	179.7	61.5	19	112	70	94	75	5.0		0	0	0-2	180	0
116	2016	38.9	179.3	63	19.6	111	73	138	87	5.0		0	0	3-4	180	0
117	2013	34.0	178.5	70.8	22.2	108	42	86	121			0	0	5-7	180	0
117	2014	35.1	178.9	69.7	21.8	111	53	69	148	5.1		0	0	5-7	270	0
117	2015	36.0	178.1	74.9	23.6	101	48	119	177	5.2		0	0	5-7	270	0
118	2013	37.4	169	83.7	29.3	131	48	97	115	5.3	1	0	0	3-4	180	0
118	2014	38.4	169.5	88.1	30.7	133	48	108	113	5.5	1	0	0	0-2	180	0
118	2015	39.5	169.5	88.7	30.9	146	46	140	115	5.4	1	0	0	3-4	180	0
118	2016	40.4	169.5	88.9	30.9	126	46	155	114	5.4	1	0	0	3-4	180	0
119	2012	33.8	169.6	77.1	26.8	145	63	164	124	5.3		0	0	3-4	540	0
121	2012	35.3	177.6	81.2	25.7	128	42	98	139	5.5		0	1	3-4	180	0
121	2013	36.4	177.8	82.3	26	125	52	77	166	5.5		0	1	5-7	180	0
121	2014	37.3	177.7	84.1	26.6	119	49	147	186	5.5		0	0	3-4	180	0
121	2015	38.4	177.3	83.6	26.6	137	53	116	183	5.4		0	1	3-4	270	0
121	2016	39.3	177.2	84.1	26.8	137	56	100	170	5.5		0	1	3-4	180	0
125	2012	35.8	165.1	63.2	23.2	137	61	101	104	5.0		0	0	3-4	180	0
125	2013	36.8	165.7	62.5	22.8	119	57	101	99	5.0		0	0	3-4	180	0
125	2014	37.8	165.9	60.2	21.9	119	61	134	107	4.9		0	0	3-4	180	0
125	2015	38.8	165.1	64.6	23.7	111	60	96	110	5.2		0	0	3-4	180	0
125	2016	39.8	165.2	62.3	22.8	113	59	88	109	5.0		0	0	3-4	180	0
126	2012	37.3	170	69.9	24.2	106	40	66	87	5.0		0	0	3-4	270	0
126	2013	38.3	170.4	69.3	23.9	110	43	93	87	5.1		0	0	3-4	270	0
126	2014	39.4	170.3	68.2	23.5	96	43	70	93	5.1		0	0	3-4	270	0
126	2015	40.4	170.4	70.8	24.4	102	46	129	99	5.2	0	0	0	3-4	180	0
126	2016	41.3	170	71.3	24.7	105	43	76	97	5.2	0	0	0	3-4	450	0
128	2012	35.8	165.2	50.8	18.6	117	68	36	81	5.3		1	1	3-4	180	0
128	2013	36.8	165.1	52.3	19.2	114	69	52	86	5.3		0	1	3-4	180	0
128	2014	37.8	165.3	52.7	19.3	110	68	57	86	5.4		0	1	3-4	180	0
128	2015	38.8	165.4	52.5	19.2	118	55	31	69	5.5		0	1	3-4	180	0
128	2016	39.8	165.3	51.7	18.9	116	66	41	97	5.4		0	1	0-2	180	0
130	2012	35.8	163.1	56.9	21.4	107	57	108	127	5.0		1	0	0-2	180	0
130	2013	36.8	163.5	57	21.3	116	58	87	136	5.0		1	0	0-2	180	0
130	2014	37.8	163.3	54.5	20.4	118	63	84	127	4.9		1	0	0-2	180	0
130	2015	38.7	163.1	56.6	21.3	114	65	97	128	5.0		1	0	0-2	180	0
130	2016	39.7	163.1	57.4	21.6	114	60	93	139	5.0		1	0	0-2	180	0
131	2012	35.3	180	86.3	26.6	143	66	79	102	5.3		0	0	5-7	540	0
131	2013	36.3	180	89.8	27.7	140	57	166	100	5.2		0	0	5-7	540	0
131	2014	37.3	179.9	77.5	23.9	121	65	136	99	5.1		0	0	3-4	270	0
131	2015	38.3	179.3	78.1	24.3	133	56	69	92	5.3		0	0	3-4	270	0
131	2016	39.3	179.9	86.1	26.6	144	53	183	102	5.3		0	0	5-7	540	0
132	2012	35.3	161.6	57	21.8	104	71	64	122	5.0		0	0	3-4	270	0
132	2013	36.3	161.5	55.5	21.3	104	65	74	109	5.1		0	0	3-4	270	0
132	2014	37.4	161.5	57.9	22.2	99	55	101	113	5.1		0	0	3-4	270	0
132	2015	38.4	161	54.6	21.1	95	65	55	107	5.0		0	0	3-4	270	0
132	2016	39.4	161.2	57.1	22	98	66	91	120	5.3		0	0	3-4	270	0
133	2012	33.4	164.3	71.5	26.5	128	40	109	136	5.4		0	0	3-4	540	0
133	2013	34.5	164.6	75.3	27.8	120	42	124	150	5.5		0	0	3-4	270	0
133	2014	35.5	165.1	74.3	27.3	121	37	115	141	5.6		0	0	3-4	450	0
133	2015	36.5	164.4	73.4	27.2	120	44	122	161	5.5		0	0	3-4	270	0
133	2016	37.5	164.8	74.6	27.5	114	38	105	138	5.8		0	0	3-4	270	0
134	2012	37.3	182.3	57.7	17.4	99	71	72	116	4.9		1	0	5-7	270	0
134	2013	38.3	182.3	56.1	16.9	116	92	48	110	5.0		1	0	5-7	270	0
134	2014	39.3	183	55.7	16.6	109	74	148	111	5.0		1	0	5-7	270	0
134	2015	40.3	182.4	55.7	16.7	105	90	52	131	5.1	0	1	0	5-7	270	0
137	2012	36.8	177.7	82.8	26.2	121	49	278	201	5.7		0	0	5-7	270	0
137	2013	37.8	177.9	79.2	25	135	43	173	187	5.6		0	0	3-4	270	0
137	2014	38.8	177.9	81.6	25.8	117	43	200	171	5.5		0	0	5-7	450	0
137	2015	39.8	177	80	25.5	134	41	171	238	5.6		0	0	5-7	450	0
137	2016	40.8	177.5	80.2	25.5	128	47	266	187	5.6	1	1	0	5-7	270	0
137	2016	41.3	177.7	82.2	26	120	44	157	183	5.5	1	1	0	5-7	270	0
138	2012	35.8	167.2	83.2	29.8	110	68	82	139	5.0						0
138	2013	37.2	166.3	85	30.7	112	62	99	122	5.4		0	0	5-7	180	0
138	2014	38.2	166.4	84.6	30.6	117	54	78	127	5.4		0	0	5-7	180	0
138	2015	39.2	166.9	86	30.9	129	56	71	133	5.3		0	1	5-7	180	0
138	2016	40.2	166	86.6	31.4	127	58	85	131	5.3		0	0	3-4		0
139	2012	35.1	171.4	61.6	21	127	93	82	116	4.7		0	0	5-7	450	0
139	2013	36.1	171.9	60.6	20.5	121	93	94	95	4.8		0	1	5-7	450	0
139	2014	37.1	171.9	63.5	21.5	146	85	110	113	4.8		0	1	5-7	450	0
139	2015	38.1	172.4	64.8	21.8	117	75	86	151	5.0		0	0	5-7	450	0
139	2016	39.1	172.2	68.1	23	113	79	109	137	4.9		0	1	5-7	450	0
141	2012	35.6	168.3	52	18.4	101	73	62	104	5.3		1	0	5-7	450	0
141	2013	36.6	168.7	56.2	19.7	110	64	94	114	5.3		1	0	5-7	540	0
141	2014	37.6	168.3	54	19.1	126	66	125	102	5.4		1	0	5-7	450	0
141	2015	38.9	168.2	53.3	18.8	118	61	149	102	5.3	0	1	0	5-7	450	0
141	2016	39.9	168.4	54.4	19.2	106	53	142	97	5.6	0	1	0	5-7	450	0
142	2012	36.0	174.5	71.9	23.6	118	55	89	121	5.5		0	1	3-4	180	0
142	2013	37.0	174.7	70.1	23	113	54	111	118	5.4		0	0	3-4	180	0
142	2014	37.9	174.3	73.9	24.3	114	48	186	110	5.4		0	0	3-4	180	0
142	2015	39.0	174.8	75.9	24.8	133	40	160	101	5.7		0	0	3-4	180	0
142	2016	39.9	174.5	76	25	123	40	220	108	5.7	0	0	0	0-2	180	0
143	2012	35.8	166.9	64.6	23.2	119	47	119	81	4.9		0	0	5-7	180	0
143	2013	36.8	167.1	65.4	23.4	105	73	93	120	4.9		0	0	5-7	180	0
143	2014	37.8	167.3	67.5	24.1	114	66	81	118	4.9		0	0	5-7	180	0
143	2015	38.8	167.1	67.6	24.2	112	69	77	137	5.1		0	0	5-7	180	0
143	2016	39.8	167	64.9	23.3	116	75	68	126	5.2		0	0	3-4	270	0
145	2013	37.2	170.9	63.5	21.7	111	56	134	146	5.3	0	0	1	3-4	450	0
145	2014	38.2	170.6	65.7	22.6	105	50	92	144	5.1	0	0	1	3-4	450	0
145	2015	39.2	170.6	66.3	22.8	109	48	101	160	4.9	0	0	1	3-4	540	0
145	2016	40.2	171	66.5	22.7	124	54	67	211	5.1	0	0	1	3-4	450	0
146	2012	35.7	174.4	59.8	19.7	120	78	87	116	4.9		1	0	5-7	270	0
146	2013	36.7	175	60.2	19.7	131	74	64	107	4.9		1	0	5-7	270	0
146	2014	37.7	175.2	60.4	19.7	103	79	59	108	4.9		1	0	5-7	180	0
146	2015	38.7	175.1	57.1	18.6	129	79	50	83	4.9		1	0	5-7	180	0
147	2012	41.9	163.9	69.8	26	121	43	96	145	5.8	0	0	0	0-2	180	0
147	2013	42.9	163.9	71.8	26.7	122	43	163	158	5.8	0	0	0	0-2	180	0
147	2014	43.9	164.3	71	26.3	128	44	163	179	5.8	0	0	1	0-2	180	0
147	2015	44.9	163.9	72.8	27.1	117	42	183	165	5.8	1	0	0	3-4	180	0
147	2016	45.9	164.3	73.7	27.3	124	42	147	170	6.0	1	0	0	0-2	180	0
148	2013	37.1					48	227	155							0
148	2013	37.8	169.9	58.7	20.3	123	53	350	169	5.2		0	0	3-4	270	0
148	2014	38.6	170.3	59	20.3	133	50	188	196	5.2		0	0	0-2	180	0
148	2015	39.6	170.6	61	21	113	52	231	178	5.2		0	0	3-4	180	0
149	2012	34.9	175.5	71.2	23.1	126	65	56	114	5.0		0	0	3-4	540	0
149	2013	35.9	175.2	71	23.1	134	59	50	106	4.9		0	0	3-4	540	0
149	2014	36.9	175.6	70.9	23	138	63	66	93	4.8		0	0	3-4	540	0
149	2015	37.9	175.3	71.6	23.3	126	69	56	115	4.9		0	0	3-4	540	0
149	2016	38.9	175.3	67.7	22	121	74	59	87	5.0		0	1	3-4	540	0
154	2012	39.2	178.3	77.1	24.3	119	59	89	148	5.4		1	0	3-4	450	0
154	2013	40.1	178.6	79.3	24.9	121	46	80	138	5.5	0	1	0	3-4	270	0
154	2014	41.2	179.1	83.8	26.1	139	50	160	147	5.6	1	1	0	3-4	180	0
154	2015	42.2	178.8	81.4	25.5	140	50	119	157	5.6	1	1	0	3-4	540	0
154	2016	43.2	178.6	79.4	24.9	132	50	114	144	5.5	1	1	0	3-4	180	0
155	2012	39.4	180.1	57.8	17.8	101	102	37	88	5.4		0	1	3-4	270	0
155	2013	40.8	180.4	58.6	18	112	97	58	86	5.3	0	0	0	3-4	270	0
155	2014	41.8	180.3	60.5	18.6	100	87	35	97	5.3	0	0	0	3-4	180	0
155	2015	42.8	180.4	56.6	17.4	98	100	42	84	5.4	0	0	0	3-4	180	0
155	2016	43.8	180.4	57.2	17.6	92	92	52	85	5.6	0	0	0	3-4	180	0
160	2014	48.3	170.2	60.8	21	146	75	115	84	5.7	0	0	1	5-7	270	0
160	2015	49.3	170.1	61.7	21.3	152	69	113	112	5.7	0	0	1	5-7	180	0
160	2016	50.3	169.7	62.3	21.6	150	72	76	106	6.0	0	0	0	5-7	270	0
162	2012	47.0	169.2	95.3	33.3	137	59	249	195		1	1	1	3-4	270	0
162	2013	48.0	169.8	109.6	38	132	47	278	202	5.7	1	1	0	3-4	270	0
162	2014	49.0	169.4	104.5	36.4	142	54	155	210	5.7	1	0	1	3-4	450	0
162	2016	51.0	168.8	105.4	37	132	52	117	144	6.0	1	0	0	3-4	270	0
163	2012	45.6	172.2	63.5	21.4	137	37	219	127		1	0	0	0-2	180	0
163	2013	46.5	172.5	68.8	23.1	161	33	213	146	5.2	1	0	0	0-2	180	0
163	2014	47.5	172.3	69.7	23.5	178	38	278	158	5.1	1	0	0	0-2	180	0
163	2015	48.5	172.1	68	23	170	35	360	189	5.2	1	0	0	3-4	180	0
163	2016	49.5	172	65.4	22.1	159	34	202	142	5.2	1	0	0	0-2	180	0
164	2012	46.4	177.1	78.9	25.2	106	56	48	118	5.3	0	0	0	3-4	180	0
164	2013	47.4	177.1	76.6	24.4	118	60	57	110	5.2	0	0	0	3-4	180	0
164	2014	48.4	177.2	75	23.9	123	68	64	117	5.2	0	0	0	3-4	180	0
164	2015	49.4	176.9	80.5	25.7	116	62	83	134	5.4	0	0	0	5-7	180	0
164	2016	50.8	177.1	80.4	25.6	117	61	59	118	5.3	0	0	0	5-7	180	0
166	2012	43.8	168.4	68	24	114	60	132	128		0	0	0	3-4	180	0
166	2013	44.8	168.9	66.8	23.4	117	62	125	127	5.3	0	0	1	5-7	180	0
166	2014	45.8	168.8	66.4	23.3	119	70	91	135	5.3	0	0	0	3-4	180	0
166	2015	46.8	168.8	66.3	23.3	124	67	79	125	5.3	0	0	0	3-4	180	0
166	2016	47.8	168.5	64.5	22.7	119	69	141	128	5.5	0	0	0	5-7	270	0
167	2012	41.0	163.5	65.5	24.5	104	50	116	119		0	0	0	3-4	180	0
167	2013	42.0	164.3	66.1	24.5	122	43	99	114	4.8	0	0	0	3-4	180	0
167	2014	43.0	164.5	66.6	24.6	122	54	82	143	4.7	0	0	0	3-4	270	0
167	2015	44.0	164.5	65	24	116	53	72	133	4.8	1	0	0	3-4	180	0
167	2016	44.9	164.1	67.1	24.9	120	48	90	133	4.9	1	0	0	3-4	180	0
168	2012	48.9	174.8	64.6	21.1	118	48	102	103		0	0	0	3-4	450	0
168	2013	49.9	174.7	65.9	21.6	130	52	95	111	5.2	0	0	0	5-7	450	0
168	2014	50.8	174.7	67	22	130	56	85	129	5.2	1	0	0	3-4	450	0
169	2012	38.6	173.7	67	22.2	111	64	98	114		0					0
169	2013	39.6	173.7	65.5	21.7	129	68	111	148	5.3	0	1	0	5-7	270	0
169	2014	40.6	173.7	67	22.2	120	51	88	150	5.4	0	1	0	5-7	270	0
169	2015	41.6	173.8	68.6	22.7	113	54	98	149	5.4	0	1	1	3-4	540	0
169	2016	42.6	173.5	70.8	23.5	116	50	122	172	5.8	0	1	0	5-7	270	0
170	2012	42.9	164.5	69.4	25.6	124	34	697	126	4.5	0	1	0	5-7	540	0
170	2013	43.9	164.7	62	22.9	107	61	163	135	4.5	0	1	0	5-7	450	0
170	2014	44.9	164.9	64.8	23.8	97	46	407	129	4.5	0	1	0	5-7	540	0
170	2015	45.9	164.5	65.8	24.3	94	42	470	139	4.5	0	1	0	5-7	450	0
170	2016	47.3	164.5	61.4	22.7	109	43	193	144	4.5	0	1	0	5-7	450	0
171	2012	44.0	165.3	62.7	22.9	92	66	70	129		0	0	0	3-4	450	0
171	2013	45.0	165.1	63.6	23.3	118	57	98	130	5.2	0	0	1	3-4	540	0
171	2014	46.0	165.5	61.1	22.3	115	68	57	118	5.2	0	0	1	3-4	450	0
171	2015	47.0	164.5	62.7	23.2	109	64	83	130	5.1	0	0	1	3-4	450	0
171	2016	48.0	164.9	64	23.5	106	71	116	181	5.5	0	0	0	3-4	450	0
174	2012	57.8	170.3	81.1	28	142	41	173	114		1	0	0	0-2	180	0
174	2013	58.8	170.5	82.9	28.5	168	38	244	103	6.7	1	0	0	0-2	180	0
174	2014	59.8	170.3	82	28.3	160	39	199	108	6.6	1	0	0	0-2	180	0
174	2015	60.8	170.1	81.4	28.1	150	40	214	114	6.7	1	0	0	0-2	180	0
174	2016	61.8	169.8	82	28.4	155	35	303	81	6.4	1	0	0	0-2	180	0
176	2013	38.6	171.9	72.6	24.6	105	71	142	105	5.2	0	0	0	3-4	270	0
176	2014	39.6	171.9	71.5	24.2	99	79	79	123	5.4	1	0	1	3-4	450	0
176	2015	40.5	171.7	71.7	24.3	119	75	89	138	5.4	1	0	0	0-2	270	0
176	2016	41.5	172	73.4	24.8	113	69	67	150	5.5	1	0	0	3-4	270	0
177	2012	44.8	171.9	85.3	28.9	122	48	96	127		1	1	0	3-4	180	0
177	2013	45.8	172.3	83.2	28	128	41	64	122	5.4	1	1	0	3-4	180	0
177	2014	46.8	172.2	74.1	25	134	49	48	91	5.3	1	1	1	3-4	270	0
177	2015	47.8	172.2	81	27.3	121	40	101	96	5.4	1	1	0	3-4	270	0
179	2012	42.3	175.5	82.1	26.7	101	77	89	119		0	0	0	5-7	540	0
180	2012	36.9	167.1	47.6	17	101	57	90	135							0
180	2013	37.9	167	48.5	17.4	116	53	61	134	5.2		1	0	0-2	180	0
180	2014	38.8	166.8	50.1	18	115	55	59	127	5.4		1	0	0-2	180	0
180	2015	39.9	166.9	50.5	18.1	116	63	80	150	5.3	0	1	0	0-2	180	0
180	2016	40.9	166.9	50.2	18	98	53	91	148	5.3	0	1	0	0-2	180	0
182	2013	45.2	179.6	75.1	23.3	134	41	274	100	5.2	1	0	0	0-2	180	0
182	2014	46.1	179.8	76.7	23.7	134	48	197	93	5.1	1	0	0	0-2	180	0
182	2015	47.1	179.6	79.8	24.7	133	47	235	106	5.1	1	0	0	0-2	180	0
182	2016	48.1	179.4	80.2	24.9	132	47	233	111	5.2	1	0	1	0-2	180	0
183	2015	49.2	157.7	54.1	21.8	119	100	33	108	5.8	0	0	0	3-4	180	0
184	2014	63.8	168	61	21.6	107	38	128	148	5.7	0	1	0	0-2	180	0
184	2015	64.8	167.8	59	21	105	40	78	169	5.7	0	1	1	0-2	180	0
184	2016	65.8	167.6	60.6	21.6	117	40	190	169	5.8	0	1	1	0-2	180	0
185	2012	54.8	178.9	76.6	23.9	120	62	73	112		0	0	0	5-7	270	0
185	2013	55.8	178.4	76.3	24	123	60	42	115	5.4	0	0	0	5-7	270	0
185	2014	56.8	178.4	77.8	24.4	118	61	52	126	5.6	0	0	0	5-7	270	0
187	2013	38.8	177.9	62.4	19.7	121	61	41	106	5.1	0	0	1	0-2	180	0
187	2014	39.8	178	65	20.5	120	53	50	113	5.1	0	0	0	0-2	180	0
187	2015	40.8	178.3	67.6	21.3	115	56	86	115	5.0	0	0	1	0-2	180	0
187	2016	41.8	178.4	67.6	21.2	119	52	59	123	5.0	0	0	1	0-2	180	0
188	2012	43.5	159.3	58.4	23	113	64	154	96	4.8	0	1	0	0-2	180	0
188	2012	43.8	159.4	56.4	22.2	104	68	143	95	4.7	0					0
188	2013	44.8	159.4	56.9	22.4	104	73	125	100	5.2	0					0
188	2015	46.5	160	58.3	22.8	120	63	172	96	4.8	0	1	0	0-2	180	0
188	2016	47.5	160	56.5	22.1	104	64	119	89	4.8	0	1	1	0-2	180	0
189	2012	51.8	170	89.8	31.1	124	84	68	133		0	0	1	5-7	270	0
189	2013	52.8	170	92.6	32	130	56	62	136	5.7	0	0	1	3-4	450	0
189	2014	53.8	169	93.1	32.6	129	65	80	99	5.8	0	0	1	5-7	270	0
189	2015	54.8	169.2	93.7	32.7	124	67	63	116	5.9	0	0	1	5-7	270	0
189	2016	55.8	169.3	92.8	32.4	134	78	55	134	5.7	0	0	1	5-7	450	0
190	2012	41.8	177.9	74.9	23.7	107	56	71	122		0	1	0	3-4	450	0
190	2013	42.8	178.1	77	24.3	105	42	104	135	5.2	0	1	0	3-4	450	0
190	2014	43.8	178.5	78.3	24.6	97	43	93	139	5.2	0	1	0	3-4	450	0
190	2015	44.8	178.5	78.6	24.7	111	43	117	154	5.2	0	1	0	3-4	450	0
190	2016	45.8	179	79.3	24.7	109	40	112	141	5.1	0	1	0	3-4	450	0
191	2013	44.6	174.3	82.6	27.2	131	65	91	118	5.7	1	0	0	5-7	450	0
193	2013	37.4	171.3	57.1	19.5	85	64	55	109	5.4	0	1	1	5-7	270	0
193	2014	38.4	171.3	58.5	19.9	101	59	68	120	5.6		1	1	3-4	180	0
193	2015	39.4	171.3	60.4	20.6	102	59	61	111	5.6	0	0	1	5-7	180	0
193	2016	40.4	171.1	58.2	19.9	105	65	65	119	5.5	0	0	1	5-7	180	0
194	2013	39.5	185.5	93	27	141	41	190	133	5.4	1	0	0	0-2	180	0
194	2014	40.5	186	89.9	26	140	44	277	114	5.4	1	0	0	3-4	180	0
194	2015	41.4	185.7	88.4	25.6	129	44	228	132	5.3	1	0	0	3-4	180	0
195	2012	49.1	176.1	54.6	17.6	129	73	57	106		0	0	0	0-2	180	0
195	2013	50.1	176.3	54	17.4	119	75	51	110	5.0	0	0	0	3-4	180	0
195	2014	51.1	176.3	54.3	17.5	133	72	77	123	5.2	0	0	0	0-2	180	0
195	2015	52.1	176.2	50.9	16.4	121	73	71	113	5.0	0	0	0	0-2	180	0
195	2016	53.1	176.4	48	15.4	114	72	57	94	5.4	0	0	0	0-2	180	0
196	2015	63.2	168.7	57.7	20.3	121	48	94	141	5.5	0	0	0	3-4	270	0
196	2016	64.2	168.6	57.4	20.2	108	55	83	106	5.5	0	0	0	3-4	270	0
197	2012	48.9	169.5	57.2	19.9	149	80	67	137		0	0	1	5-7	270	0
197	2015	51.9	169.1	55.3	19.3	155	76	83	163	5.5	0	0	1	5-7	270	0
197	2016	53.2	169.2	54.3	19	144	95	64	182	5.3	0	0	1	5-7	270	0
198	2012	40.7	170.7	72.5	24.9	124	47	138	124		1	0	0	5-7	270	0
198	2013	41.7	170.9	74.4	25.5	132	43	247	126	5.4	1	0	0	3-4	180	0
198	2014	42.7	171	71.3	24.4	127	43	138	118	5.3	1	0	0	3-4	180	0
198	2015	43.7	170.9	67.6	23.1	111	48	120	131	5.2	1	0	0	3-4	180	0
198	2016	44.7	170.7	68.3	23.4	110	41	117	120	5.4	0	0	0	3-4	180	0
199	2013	52.8	176.9	85.9	27.4	133	45	314	132	5.5	1	0	0	5-7	450	0
199	2014	53.8	176.9	86.4	27.6	141	42	552	112	5.5	1	1	0	5-7	450	0
199	2015	54.8	176.6	85.4	27.4	136	49	281	147	5.4	1	1	1	5-7	450	0
200	2013	56.0	171.5	70.8	24.1	140	54	165	111	5.5	1	0	0	5-7	270	0
200	2014	57.0	171.1	71.2	24.3	126	51	96	113	5.4	1	0	0	5-7	270	0
200	2016	59.0	170.2	69.4	24	145	55	97	98	5.5	1	0	0	5-7	270	0
201	2012	52.2	163.6	67.5	25.2	130	49	112	138		0	0	1	5-7	270	0
201	2013	53.3	164	70.2	26.1	156	47	136	131	5.3	1	0	0	5-7	270	0
202	2012	55.3	167.6	65.7	23.4	133	47	191	99		0	0	0	5-7	450	0
202	2013	56.3	167.1	64.4	23.1	134	45	131	105	5.3	0	0	0	5-7	540	0
202	2014	57.3	167.5	65.7	23.4	143	58	200	92	5.0	0	0	0	5-7	450	0
202	2015	58.3	167.3	65.7	23.5	148	56	148	105	5.0	0	0	0	5-7	450	0
202	2016	59.3	167	66	23.7	135	54	145	86	5.1	0	0	0	5-7	450	0
203	2012	42.6	168.4	59.8	21.1	116	49	57	98	5.5	0	1	0	0-2	180	0
203	2013	43.9	168.2	59.6	21.1	95	47	57	105	5.5	0	1	0	0-2	180	0
203	2014	44.9	168.2	56.7	20	96	47	56	106	5.5	0	1	0	0-2	180	0
203	2015	45.9	168.2	61.1	21.6	111	51	90	120	5.4	0	0	0	0-2	180	0
203	2016	46.9	168.2	64.1	22.7	125	44	89	124	5.5	0	0	0	0-2	180	0
206	2015	45.8	170.7	72.8	25	140	89	106	138	5.3	0	0	0	5-7	450	0
206	2016	46.8	170.5	70.7	24.3	144	91	80	116	5.5	0	0	0	5-7	450	0
207	2012	40.8	173.4	69.6	23.1	120	81	137	108	5.2	0	0	0	5-7	450	0
207	2013	41.8	173.7	70.8	23.5	110	93	97	105	5.3	0	0	1	5-7	450	0
207	2014	42.8	173.9	71.4	23.6	111	91	112	123	5.4	0	0	0	5-7	450	0
207	2015	43.8	173.8	71.1	23.5	123	93	210	124	5.3	0	0	0	5-7	450	0
207	2016	44.8	173.6	69.3	23	117	90	129	117	5.1	0	0	0	5-7	450	0
208	2012	42.4	175	70.9	23.2	129	57	80	99		0	0	0	3-4	180	0
208	2013	43.4	175.1	69.4	22.6	117	59	70	100	5.1	0	0	0	3-4	270	0
208	2014	44.4	175.2	65.1	21.2	104	73	69	87	5.3	0	0	1	3-4	270	0
208	2015	45.4	175.5	66.6	21.6	117	67	91	111	5.2	0	0	1	3-4	270	0
208	2016	46.4	175.3	62.5	20.3	117	83	61	96	5.2	0	0	0	3-4	450	0
209	2013	38.3					44	240	123							0
209	2014	40.1	173.3	91.6	30.5	120	45	260	124	5.7	1	1	0	3-4	540	0
209	2015	41.1	173.5	93.4	31	113	43	180	135	5.5	1	1	0	3-4	450	0
209	2016	42.1	174.2	87.8	28.9	109	39	188	125	5.6	1	1	0	3-4	450	0
212	2014	54.7	177	76.4	24.4	124	43	255	206	5.5	0	1	0	3-4	450	0
212	2015	55.7	177.5	77.5	24.6	117	46	214	234	5.3	0	1	0	3-4	450	0
212	2016	56.7	177.3	80.2	25.5	128	52	245	229	5.6	0	1	0	3-4	450	0
213	2014	44.7	171.5	71.2	24.2	104	37	178	129	5.3	0	1	0	3-4	270	0
213	2015	45.7	172	73.3	24.8	108	43	150	129	5.1	0	1	0	3-4	270	0
213	2016	46.8	171.3	68.8	23.4	96	37	179	125	5.3	0	1	0	3-4	450	0
214	2013	49.0	172.7	77.1	25.9	142	68	181	110	5.3	1	1	0	3-4	270	0
215	2012	43.3	167.9	57.4	20.4	115	74	41	93		0	1	0	3-4	180	0
215	2014	45.3	167.5	55	19.6	105	73	27	87	5.1	0	1	0	3-4	270	0
215	2015	46.3	167.6	61.8	22	114	83	40	107	5.1	0	1	0	5-7	180	0
215	2016	47.3	166.5	62	22.4	111	75	39	117	5.4	0	1	0	5-7	180	0
216	2012	45.6	167.9	72.4	25.7	116	52	73	122		0	1	0	3-4	270	0
216	2013	46.7	168.2	73.3	25.9	120	42	73	119	4.8	0	1	1	3-4	270	0
216	2014	47.6	168.3	75.9	26.8	125	43	126	96	5.0	0	1	1	3-4	270	0
216	2015	48.6	168.4	76	26.8	127	41	72	121	5.0	0	1	1	3-4	180	0
216	2016	49.6	167.9	70.1	24.9	130	57	78	117	5.2	0	1	1	3-4	180	0
217	2012	48.9	175	125	40.8	165	55	152	157		1	0	0	0-2	180	0
217	2014	50.9	174.8	127.7	41.8	159	64	188	147	12.3	1	0	0	3-4	450	0
217	2015	51.8	174.9	140.6	46	172	65	197	115	9.1	1	0	0	3-4	270	0
218	2015	48.4	170.2	68.6	23.7	124	60	161	101	5.0	0	0	0	5-7	450	0
218	2016	49.4	169.8	67.9	23.6	132	60	137	97	5.3	0	0	0	5-7	450	0
219	2012	43.4	173.4	85.4	28.4	140	63	122	131		1	1	0	5-7	270	0
219	2013	44.3	173.3	87.1	29	120	46	208	151	5.4	1	1	1	5-7	270	0
219	2014	45.3	173.2	91.4	30.5	153	56	272	122	5.6	1	1	0	5-7	270	0
219	2015	46.3	173.2	90.9	30.3	131	46	218	140	5.6	1	1	0	5-7	450	0
219	2016	47.4	173.5	91	30.2	153	57	246	128	5.9	1	1	1	5-7	270	0
220	2012	47.0	164	52.7	19.6	99	38	97	124	4.9	0	0	0	0-2	180	0
220	2013	48.0	164	53.4	19.9	107	39	85	108	5.0	0	0	0	0-2	180	0
220	2014	49.0	164.1	53.6	19.9	113	41	122	119	5.0	0	0	0	0-2	180	0
220	2015	50.0	163.6	54.2	20.3	107	39	82	162	5.1	0	0	0	0-2	180	0
220	2016	51.0	163.3	53	19.9	93	40	105	141	5.1	0	0	0	3-4	180	0
221	2012	40.6	172.9	69.4	23.2	111	72	46	133	5.3	0	0	0	3-4	180	0
221	2013	41.6	172.7	69	23.1	107	68	31	107	5.3	0	0	0	3-4	180	0
221	2014	42.6	172.6	69	23.2	104	71	43	112	5.3	0	0	0	3-4	180	0
221	2015	43.6	172.5	70.4	23.7	116	79	39	139	5.2	0	0	0	3-4	180	0
221	2016	45.2	173	68.2	22.8	121	71	45	116	5.3	0	0	0	3-4		0
222	2016	53.7	169.9	80	27.7	126	44	219	138	5.6	1	1	0	3-4	270	0
223	2012	43.5	167.3	63.5	22.7	128	63	107	97		0	0	0	0-2	180	0
223	2013	44.5	167.1	57.6	20.6	117	58	62	101	5.5	0	0	0	0-2	180	0
223	2014	45.5	167.2	57.8	20.7	127	64	41	106	5.6	0	0	0	0-2	180	0
223	2015	46.5	166.9	60.2	21.6	122	60	55	106	5.6	0	0	0	0-2	180	0
223	2016	47.5	167.5	61.2	21.8	131	58	59	105	6.1	0	0	0	0-2	180	0
224	2012	40.7	177.5	75.8	24.1	129	43	158	154	5.6	1	1	0	0-2	180	0
224	2013	41.7	177.9	75.1	23.7	140	43	119	145	5.5	0	1	0	0-2	270	0
224	2014	42.7	177.8	75.9	24	136	48	132	158	5.4	1	1	0	0-2	180	0
224	2015	43.7	177.6	72.7	23	124	50	93	148	5.5	0	1	0	0-2	270	0
224	2016	44.7	177.8	72.2	22.8	110	42	120	147	5.5	0	1	0	0-2	270	0
225	2012	43.7	176.1	78.8	25.4	129	35	154	140		0	0	0	5-7	270	0
225	2013	44.7	175.5	78.4	25.5	137	36	127	160	5.1	0	0	0	5-7	270	0
225	2014	45.7	175.6	75.7	24.5	125	34	138	134	4.9	0	0	0	5-7	270	0
225	2015	46.7	176	77	24.9	120	37	134	137	5.1	0	0	0	5-7	270	0
225	2016	47.7	175.8	77.6	25.1	109	31	118	140	5.2	0	0	0	5-7	450	0
227	2012	43.8	167.9	65.2	23.1	113	73	78	151	5.4		0	1	5-7	270	0
227	2013	44.8	167.3	64.5	23	120	64	108	180	5.6		0	1	5-7	450	0
227	2014	45.8	167.6	69.2	24.6	107	56	239	141	5.4		0	1	5-7	270	0
227	2015	46.8	168.2	67.8	24	110	62	139	151	5.4		0	1	3-4		0
227	2016	47.8	168	70.9	25.1	107	52	156	173	5.4	1	0	1	5-7	270	0
228	2013	38.6	184.7	94.8	27.8	123	41	38	74	5.1	0	0	0	3-4	450	0
228	2014	39.6	185	100.7	29.4	117	49	66	112	5.1	0	0	0	3-4	450	0
228	2015	40.6	184.7	85.4	25	99	58	55	101	5.3	0	0	0	3-4	450	0
229	2015	45.5	164.2	65.1	24.1	122	41	84	181	5.5	0	0	0	3-4	270	0
229	2016	46.5	164.7	65.1	24	119	43	151	131	5.5	0	0	0	3-4	270	0
230	2012	44.8	182.3	93.9	28.3	133	65	110	157		1	0	0	0-2	180	0
230	2014	46.8	182.9	97.1	29	153	57	144	147	5.5	1	0	0	0-2	180	0
230	2015	47.8	182.6	96.8	29	136	60	97	169	5.5	1	0	0	3-4	180	0
230	2016	48.8	183	96.5	28.8	133	54	127	145	5.5	1	0	0	0-2	180	0
233	2012	61.2	174.4	72.6	23.9	128	35	275	138		1	1	1	5-7	270	0
233	2013	62.2	174.3	74.7	24.6	144	41	195	170	5.2	1	0	0	5-7	180	0
233	2014	63.2	174.3	77.7	25.6	135	36	229	154	5.5	1	0	0	5-7	450	0
233	2015	64.2	174.3	78.2	25.7	159	43	191	179	5.5	1	0	0	5-7	270	0
233	2016	65.2	174.3	78	25.7	150	36	224	138	5.8	1	0	0	5-7	540	0
234	2013	42.8	177.9	68.7	21.7	123	33	118	108	4.9	0	0	0	5-7	270	0
234	2014	43.8	177.9	70.4	22.2	122	31	120	95	4.9	0	0	0	3-4	450	0
234	2015	44.8	177.8	68.4	21.6	133	32	112	119	5.1	0	0	0	3-4	540	0
234	2016	45.8	177.2	69.8	22.2	128	31	97	110	5.2	0	0	0	3-4	450	0
235	2012	40.8	175.2	66.3	21.6	99	63	81	141		0	1	0	5-7	270	0
235	2013	41.8	175.7	68.9	22.3	99	64	63	158	5.3	0	1	0	5-7	270	0
235	2014	42.8	175.8	73.3	23.7	101	54	86	158	5.3	0	1	1	5-7	270	0
236	2012	39.8	184.8	79.7	23.3	115	46	134	150		0	1	0	0-2	180	0
236	2013	40.4	184.9	79.8	23.3	122	57	71	168		0	1	0	0-2	180	0
236	2014	41.4	184.9	79.9	23.4	108	52	98	161	5.2	0	1	0	0-2	180	0
236	2015	42.4	184.9	74.4	21.8	117	47	81	119	5.4	0	1	0	0-2	180	0
236	2016	43.4	184.9	81	23.7	111	47	92	154	5.4	1	1	0	3-4	180	0
237	2012	39.0	171.9	84.1	28.5	154	51	95	119	5.3		1	1	3-4	180	0
237	2013	40.1	171.1	84.3	28.8	139	50	107	108	5.3	0	1	1	3-4	180	0
237	2014	41.0	171.5	82	27.9	132	52	92	138	5.4	0	1	1	3-4	180	0
237	2015	42.0	171.3	82.4	28.1	122	52	84	111	5.3	0	1	1	3-4	180	0
237	2016	43.0	171.3	76.6	26.1	154	56	66	110	5.4	0	0	1	3-4	180	0
238	2012	41.3	167.1	84.4	30.2	114	38	183	127	5.8	1	0	0	3-4		0
238	2013	42.3	166.8	80.8	29	109	37	195	115	5.7	1	0	0	3-4		0
238	2015	44.1	166	81.1	29.4	133	37	130	120	5.4	1	0	0	3-4	270	0
238	2016	45.1	166.7	80.4	28.9	132	39	145	122	5.6	1	0	0	3-4	270	0
240	2012	38.1	172	61.1	20.7	104	67	55	62							0
240	2013	39.1	172.3	62.1	20.9	108	61	56	63	5.1		0	0	0-2	180	0
240	2014	40.1	172.1	62.5	21.1	102	57	64	66	5.1	0	0	0	0-2	180	0
240	2015	41.1	172.1	60.3	20.4	99	63	60	68	5.0	0	0	0	0-2	180	0
240	2016	42.1	172.1	61	20.6	112	65	61	68	5.2	0	0	0	0-2	180	0
241	2012	44.3	166.3	59.2	21.4	113	58	66	110	5.2	1	0	0	0-2	540	0
241	2013	45.3	166.6	56.9	20.5	126	63	90	125	5.1	0	0	0	0-2	450	0
241	2014	46.3	166.6	57	20.5	99	61	59	120	5.1	0	0	0	0-2	450	0
241	2015	47.3	166.4	57.2	20.7	116	68	93	116	5.2	0	0	0	3-4	540	0
241	2016	48.3	166.6	59.5	21.4	126	57	100	131	5.1	1	0	0	5-7	270	0
242	2012	40.8	172.3	101.4	34.2	148	36	105	126	6.3	0	0	0	0-2	270	0
242	2016	44.8	172.7	88.1	29.5	138	58	65	117	6.0	0	0	1	5-7	450	0
243	2014	47.4	182.5	76.6	23	108	43	171	90	5.3	0	0	0	3-4	180	0
243	2015	48.4	182.7	79	23.7	110	46	270	91	5.0	0	0	0	3-4	180	0
243	2016	49.4	182.8	74.1	22.2	106	48	107	100	5.3	0	0	0	3-4	180	0
244	2012	44.4	181.8	66	20	101	49	81	133		0	0	0	3-4	270	0
244	2014	46.4	181.3	69.7	21.2	109	40	123	148	5.0	0	0	0	5-7	180	0
244	2015	47.4	181.3	69.8	21.2	103	45	92	161	5.0	0	0	0	5-7	180	0
244	2016	48.4	181.2	67.9	20.7	107	49	64	149	5.1	0	0	0	5-7	180	0
245	2013	60.9	170.4	55	18.9	118	86	38	91		0	0	0	5-7	450	0
245	2014	61.9	170.1	55.3	19.1	122	82	48	94	5.2	0	0	0	5-7	450	0
245	2015	62.8	169.9	56.1	19.4	123	90	39	103	5.3	0	0	0	5-7	450	0
245	2016	63.8	170	56	19.4	123	82	48	98	5.4	0	0	0	5-7	450	0
246	2012	48.0	165.1	69.8	25.6	112	49	224	132		1	0	0	0-2	180	0
246	2013	49.0	165.5	69	25.2	123	44	153	133	5.3	1	0	0	0-2	180	0
246	2014	50.0	165.3	68	24.9	129	50	143	125	5.4	1	0	0	0-2	180	0
246	2015	51.0	165.3	67.9	24.8	117	46	158	140	5.5	1	0	0	0-2	180	0
246	2016	52.0	165.3	63.7	23.3	109	52	148	137	5.4	0	0	0	3-4	180	0
248	2012	44.1	176.3	80.3	25.8	109	50	188	125	5.2	0	0	1	5-7	180	0
248	2013	45.1	176.8	77.6	24.8	129	54	121	122	5.1	0	0	1	5-7	180	0
248	2014	46.1	176.5	79	25.4	118	62	118	128	5.1	0	0	1	5-7	270	0
248	2015	47.1	175.6	78.5	25.5	127	56	159	140	5.2	0	0	1	5-7	180	0
248	2016	48.1	175.3	79.2	25.8	151	48	131	125	5.2	0	0	0	3-4	180	0
249	2013	50.6	166.4	68.1	24.6	108	41	90	145	5.0	0	1	0	5-7	180	0
249	2014	51.6	166.4	58.2	21	114	44	143	145	5.0	0	1	0	5-7	180	0
249	2015	52.6	166.5	60.9	22	107	36	164	153	5.1	0	1	0	5-7	270	0
249	2016	53.6	166.7	62.7	22.6	118	36	187	141	5.2	0	1	0	5-7	270	0
250	2012	60.2	165.9	67.4	24.5	104	53	226	120		0	0	0	5-7	270	0
252	2012	45.3	175.1	65.5	21.4	126	59	65	91		0	0	0	3-4	540	0
252	2013	46.3	175.5	65	21.1	150	63	62	113	5.1	0	0	0	3-4	540	0
252	2014	47.3	175.5	65.1	21.1	142	56	52	93	5.0	0	0	0	3-4	540	0
252	2016	49.3	175.9	65.8	21.3	132	65	47	106	5.0	0	0	0	3-4	540	0
254	2012	39.5	170.1	64.8	22.4	130	44	324	179	5.7		0	0	3-4	450	0
254	2013	40.5	170.1	63.5	21.9	113	38	247	132	5.7	0	0	1	3-4	540	0
254	2014	41.5	170.3	64	22.1	131	46	380	142	5.7	0	0	1	3-4	450	0
254	2015	42.5	170.3	66	22.8	127	43	311	142	5.7	0	0	0	3-4	450	0
254	2016	43.5	170.3	66.6	23	124	37	385	132	5.8	1	0	0	3-4	540	0
255	2012	45.7	171.1	73.3	25	110	50	114	129	5.5	0	0	0	5-7	270	0
255	2013	46.8	170.7	71.9	24.7	106	60	118	133	5.5	0	0	0	5-7	180	0
255	2014	47.7	171.5	77.5	26.3	126	55	148	150	5.5	1	0	0	3-4	450	0
255	2015	48.7	170.6	62.5	21.5	102	81	66	92	5.3	1	0	0	3-4	180	0
255	2016	49.7	171	64.1	21.9	98	81	77	108	5.2	0	0	0	3-4	180	0
256	2012	38.4	163.1	65.3	24.5	128	41	143	126	4.9		0	0	5-7	180	0
256	2013	39.5	163.1	66.8	25.1	131	37	128	135	5.0		0	0	5-7	180	0
256	2014	40.5	163.5	68	25.4	124	43	114	135	5.1	0	0	0	5-7	180	0
256	2015	41.5	163.4	67.6	25.3	120	47	112	151	5.0	1	0	0	5-7	180	0
256	2016	42.5	163	60.9	22.9	119	56	58	129	5.1	0	0	0	5-7	270	0
258	2012	43.8	167	71.2	25.5	111	35	220	129	5.2	0	1	0	3-4	270	0
258	2012	44.3	166.3	71.2	25.7	99	45	156	186	5.5	0	1	0	3-4		0
258	2014	45.8	167.2	68.1	24.4	128	43	183	133	5.2	0	1	0	3-4	450	0
258	2015	46.8	166.9	69.5	25	128	43	198	144	5.2	0	1	0	3-4	450	0
258	2016	47.8	167.2	70.1	25.1	104	40	203	134	5.2	0	1	0	3-4	450	0
259	2012	42.5	171.1	69.4	23.7	110	30	561	136		1	1	0	0-2	540	0
259	2013	43.5	171.2	72.8	24.8	91	34	115	140	7.4	0	1	0	0-2	540	0
259	2014	44.5	171.5	75.1	25.5	100	34	203	87	7.8	0	0	0	0-2	540	0
259	2015	45.5	171.2	76.1	26	123	35	210	91	7.3	0	0	0	0-2	540	0
259	2016	46.5	171	73.5	25.1	119	35	278	77	7.6	0	0	0	3-4	540	0
260	2012	42.5	160	74.5	29.1	116	49	100	169	5.4	0	0	0	0-2	180	0
260	2013	43.6	158.7	75.5	30	110	46	95	176	5.2	0	0	0	0-2	180	0
260	2014	44.5	158.5	60	23.9	133	59	49	134	5.0	0	0	0	0-2	180	0
260	2015	45.5	158.1	59.7	23.9	117	63	49	152	5.3	0	0	0	0-2	180	0
260	2016	46.5	158.2	60	24	111	55	53	127	5.1	0	0	0	0-2	180	0
261	2014	40.2	176.7	78.2	25	125	50	94	93	5.4	0	0	0	3-4	540	0
261	2016	42.2	176.3	81.8	26.3	127	46	120	136	5.6	0	0	0	3-4	540	0
262	2014	44.8	173.8	68.3	22.6	116	61	93	131	5.0	0	1	0	5-7	270	0
262	2015	45.7	173.1	70.2	23.4	114	56	95	142	5.2	0	1	0	5-7	270	0
262	2016	46.7	173.1	70.4	23.5	124	53	112	150	5.1	0	1	0	5-7	450	0
265	2012	53.3	173.1	68.6	22.9	126	62	49	99		0	0	0	5-7	270	0
265	2013	54.3	173.5	72.1	24	126	54	82	105	5.0	0	0	0	5-7	270	0
265	2014	55.3	173.5	73.3	24.4	115	52	82	103	5.3	0	0	0	5-7	270	0
265	2015	56.3	173.4	74.4	24.7	118	54	89	97	5.2	0	0	0	5-7	450	0
265	2016	57.2	173.4	72.7	24.2	117	56	91	109	5.2	0	0	0	5-7	450	0
266	2012	45.8	170.4	81.9	28.2	131	55	82	114		1	0	0	3-4	180	0
266	2016	49.8	170.5	83.3	28.7	115	49	89	115	5.6	1	0	0	3-4	180	0
267	2012	41.4	176.7	71.2	22.8	108	50	111	119		0	0	0	3-4	450	0
267	2013	42.3	176.5	73.9	23.7	126	47	140	124	5.1	0	0	0	3-4	450	0
267	2014	43.3	176.6	74.7	24	126	44	142	137	5.2	0	0	0	0-2	450	0
267	2015	44.3	176.4	69	22.2	118	52	122	127	5.1	0	0	1	3-4	450	0
267	2016	45.4	176.9	71.8	22.9	122	51	129	143	5.1	0	0	0	3-4	450	0
268	2012	52.8	171.1	68.1	23.3	122	54	268	113		1	0	0	5-7	450	0
268	2013	53.7	170.3	69.3	23.9	132	65	93	158	5.6	1	0	0	5-7	450	0
268	2014	54.8	170.5	70.4	24.2	129	53	218	155	5.3	1	0	0	5-7	450	0
268	2015	55.7	170.5	69.7	24	124	53	187	146	5.2	1	0	0	5-7	450	0
268	2016	56.8	170.7	69.2	23.7	130	52	188	150	5.5	0	0	0	5-7	450	0
270	2012	54.2	169.8	96.2	33.4	137	48	244	131		0	1	0	0-2	180	0
270	2013	55.2	169.7	97.7	33.9	131	47	178	141	5.5	1	1	0	0-2	180	0
270	2014	56.2	169.4	93.4	32.5	153	44	219	130	5.3	0	1	0	0-2	180	0
270	2016	57.8	169.2	87.2	30.5	142	42	141	112	5.3	0	1	0	0-2	180	0
271	2012	52.9	172	61.7	20.9	109	57	70	107		0	1	0	5-7	270	0
271	2013	53.9	171.9	61.8	20.9	116	51	48	100	5.5	0	1	0	5-7	270	0
271	2014	54.9	171.9	61.8	20.9	101	41	113	96	5.6	0	1	0	3-4	270	0
271	2015	55.9	171.8	62.9	21.3	104	46	73	91	5.4	0	1	0	5-7	450	0
271	2016	56.9	171.9	61.3	20.7	118	43	91	90	5.4	0	1	0	5-7	450	0
272	2012	42.0	173.8	68.7	22.7	128	45	70	173	5.2	0	0	1	0-2	180	0
272	2015	44.9	173.3	68	22.6	112	51	52	187	5.4	0	0	0	0-2	180	0
272	2016	45.9	173.5	67.1	22.3	105	47	82	191	5.3	0	0	0	0-2	180	0
273	2012	45.1	167.2	64.2	23	94	52	83	134	5.2	0	0	0	5-7	270	0
273	2013	46.1	167.1	70	25.1	129	50	171	182	5.2	0	0	0	3-4	270	0
273	2014	47.1	167.2	70.8	25.3	122	57	111	176	5.2	0	0	0	5-7	180	0
273	2015	48.1	166.7	70.5	25.4	119	49	144	190	5.3	0	0	0	3-4	270	0
273	2016	49.4	166.5	70.3	25.4	113	49	115	171	5.5	0	0	1	5-7	270	0
274	2012	45.9	183	92.1	27.5	104	45	149	133		0	0	1	3-4	270	0
274	2013	46.9	183.1	87.7	26.2	93	42	66	112	5.3	0	0	1	3-4	540	0
274	2014	47.9	183.2	88.2	26.3	99	50	43	102	5.3	0	0	0	3-4	540	0
274	2015	48.9	183.1	87.3	26	94	51	61	115	5.3	0	0	1	5-7	540	0
274	2016	49.9	183.4	89.3	26.5	112	47	48	111	5.2	0	0	1	5-7	450	0
276	2012	37.9	164.3	72	26.7	124	64	93	123	5.3		1	1	3-4	450	0
276	2013	38.9	164.5	74.2	27.4	141	59	95	138	5.1		1	1	5-7	270	0
276	2014	39.9	164.3	71.5	26.5	137	62	120	132	5.0	0	1	1	5-7	450	0
276	2015	40.9	164.6	69.3	25.6	128	71	78	142	5.3	0	1	1	3-4	270	0
276	2016	41.9	164.5	72.1	26.6	132	67	65	157	5.2	0	1	1	0-2	180	0
278	2013	41.3	172.3	70.3	23.7	117	44	104	123	5.2	1	0	1	0-2	180	0
278	2015	43.4	171.8	72.2	24.5	106	42	82	122	5.3	0	0	1	0-2	180	0
278	2016	44.5	172.3	76.1	25.6	104	36	103	129	5.5	1	0	1	0-2	180	0
279	2012	47.8	170.2	75.2	26	139	48	162	132		0	0	0	3-4	450	0
279	2013	48.8	170	71.6	24.8	130	49	163	112	5.3	0	0	1	3-4	450	0
279	2014	49.8	170.4	76.6	26.4	137	51	205	139	5.4	0	0	1	3-4	450	0
279	2015	50.8	170.2	76.5	26.4	149	46	145	144	5.4	0	0	1	3-4	450	0
279	2016	51.8	170.1	78.6	27.2	140	43	151	136	5.4	0	0	0	3-4	450	0
280	2012	48.6	176.9	66.1	21.1	100	61	101	124		0	0	0	5-7	270	0
280	2015	51.6	176.5	70.3	22.6	125	57	188	148	5.0	0	0	0	5-7	270	0
280	2016	52.6	177	70.6	22.5	118	65	104	168	5.1	0	0	0	5-7	270	0
281	2012	52.8	176.1	94.4	30.4	123	57	173	165		1	1	0	0-2	270	0
281	2013	53.8	175.9	95.8	31	134	52	239	154	5.3	1	1	0	0-2	180	0
281	2014	54.8	175.9	96.8	31.3	114	52	193	170	5.4	1	1	0	0-2	180	0
281	2015	55.8	175.8	93.7	30.3	127	56	178	187	5.1	1	1	0	0-2	180	0
281	2016	56.8	175.8	90.6	29.3	123	56	162	153	5.3	1	1	0	0-2	180	0
282	2012	49.7	175.5	60.6	19.7	110	84	41	52		0	0	1	5-7	450	0
282	2013	50.7	175.3	59.6	19.4	106	79	54	70	5.5	0	0	1	5-7	450	0
284	2013	44.6	175.2	101.5	33.1	119	34	158	123		1	1	1	0-2	180	0
285	2016	47.2	165.9	69.1	25.1	131	70	82	123	6.0	1	0	0	3-4		0
286	2012	55.5	164.4	74.8	27.7	109	35	185	111		1	1	0	0-2	270	0
286	2013	56.5	164.2	77.8	28.9	123	34	203	104	5.6	1	1	0	3-4	450	0
286	2014	57.4	163.9	78.1	29.1	142	33	147	101	5.6	1	1	0	3-4	450	0
286	2015	58.4	164	76.3	28.4	144	35	187	103	5.7	1	1	1	3-4	450	0
286	2016	59.4	164.5	74.8	27.6	146	35	188	102	5.7	1	1	0	3-4	540	0
287	2012	56.7	167.5	64.4	23	135	48	168	127		1	1	0	3-4	450	0
287	2013	57.7	167.1	66.2	23.7	149	42	173	117	6.7	1	1	1	5-7	450	0
287	2014	58.6	167.2	69.3	24.8	140	46	216	117	6.2	1	1	0	5-7	450	0
287	2015	59.6	167.5	69.1	24.6	134	43	178	127	6.7	1	1	0	5-7	450	0
287	2016	60.7	167.5	69.5	24.8	149	55	153	138	6.4	1	1	0	5-7	450	0
289	2012	42.3	175.9	78.9	25.5	112	45	144	139	5.0	0	0	0	5-7	450	0
289	2013	43.3	175.9	79.4	25.7	126	51	96	158	5.1	1	0	0	3-4	540	0
289	2014	44.3	176.3	78.8	25.4	116	58	122	168	5.2	1	0	0	3-4	540	0
289	2015	45.3	175.4	79.3	25.8	96	69	74	166	5.3	0	0	0	3-4	540	0
289	2016	46.3	175.9	78.3	25.3	131	53	99	133	5.4	1	0	0	3-4	540	0
290	2012	41.4	170.3	55.8	19.2	117	47	84	118	5.3	0	1	0	0-2	270	0
290	2013	42.4	170.5	54.5	18.7	137	46	75	120	5.3	0	1	0	0-2	180	0
290	2014	43.4	170.7	56.6	19.4	127	48	85	118	5.4	0	1	0	0-2	270	0
290	2015	44.5	170.6	57.2	19.7	116	48	118	123	5.5	0	1	0	0-2	270	0
290	2016	45.4	170.4	58.4	20.1	115	43	100	134	5.3	0	1	0	0-2	180	0
291	2014	62.3	161.1	61.8	23.8	124	50	144	126	5.7	0	0	0	3-4	270	0
291	2015	63.3	160.9	62.2	24	128	62	151	157	5.7	1	0	0	3-4	270	0
291	2016	64.3	161.3	62.3	23.9	124	59	146	171	5.9	1	0	0	5-7	180	0
293	2012	37.7	169.5	67.4	23.5	105	47	87	107		0					0
293	2013	38.8	170	71.4	24.7	117	49	99	101	5.1	0	1	0	3-4	450	0
293	2014	39.7	169.5	74.6	26	109	52	116	119	5.2	0	1	0	3-4	450	0
293	2015	40.7	169.5	75.4	26.2	107	41	131	101	5.3	0	1	0	3-4	540	0
293	2016	41.7	169.1	77.2	27	117	42	159	112	5.3	1	1	0	5-7	450	0
294	2012	50.2	170.1	55.1	19	94	57	105	127		0	0	0	0-2	180	0
294	2013	51.2	169.9	54.1	18.7	102	48	95	110	5.3	0	0	0	0-2	180	0
294	2014	52.2	169.8	55	19.1	103	50	122	107	5.4	0	0	0	0-2	180	0
294	2015	53.2	170.3	55.6	19.2	95	56	103	123	5.3	0	0	0	0-2	180	0
294	2016	54.1	169.8	52.8	18.3	118	58	84	113	5.5	0	0	0	0-2	180	0
295	2012	41.1	165.1	64.7	23.7	124	57	114	155	5.0	0	0	0	3-4	270	0
295	2013	42.1	165.3	68.9	25.2	131	55	142	159	5.1	0	0	0	3-4	270	0
295	2014	43.1	165.3	72.3	26.5	144	54	128	184	5.1	1	0	0	3-4	270	0
295	2015	44.1	165.5	73.1	26.7	133	59	167	187	5.4	1	0	0	3-4	270	0
295	2016	45.0	165.1	70.9	26	138	51	139	170	5.2	1	0	0	3-4	270	0
296	2012	53.7	170.4	57.1	19.7	116	74	71	98	5.2	0	0	0	5-7	270	0
296	2013	54.8	170.3	60	20.7	119	71	63	136		0	0	0	5-7	450	0
298	2015	39.4	175.3	64.6	21	123	61	125	124	5.3	0	0	0	3-4	180	0
298	2016	40.4	175.5	65.1	21.1	111	63	62	136	5.6	0	0	0	3-4	180	0
300	2012	52.3	169.1	54	18.9	102	61	67	102		0	0	1	3-4	270	0
300	2013	53.2	168.7	53.7	18.9	99	63	112	109	5.4	0	0	1	5-7	270	0
300	2014	54.2	168.5	55.3	19.5	114	72	51	121	5.4	0	0	1	5-7	450	0
300	2015	55.2	169	55	19.3	106	65	75	123	5.3	0	0	1	5-7	450	0
300	2016	56.2	168.9	55.7	19.5	113	62	72	124	5.6	0	0	1	5-7	450	0
301	2012	60.4	176.5	69.6	22.3	130	48	57	130		0	0	0	5-7	270	0
301	2013	61.4	176.3	69.1	22.2	122	57	95	134	5.4	0	0	0	3-4	270	0
301	2014	62.4	176	69.3	22.4	119	59	94	143	5.5	0	0	0	3-4	450	0
301	2015	63.4	176	64.6	20.9	135	53	78	118	5.4	0	0	0	3-4	270	0
301	2016	64.3	175.4	68.6	22.3	124	64	79	122	5.5	0	0	0	3-4	450	0
302	2013	53.8	173.1	74.7	24.9	165	94	49	103	4.8	0	0	0	5-7	270	0
302	2015	55.8	173	77.8	26	192	113	91	155	4.8	0	0	0	3-4	450	0
303	2012	35.3	166.7	64.4	23.2	97	61	38	118		0					0
304	2012	61.1	170.7	66.5	22.8	108	60	93	138		0	0	0	3-4	180	0
304	2013	62.1	170.5	63.1	21.7	113	57	59	115	5.4	0	0	0	3-4	180	0
304	2014	63.1	170.1	64.5	22.3	104	59	96	121	5.2	0	0	0	3-4	180	0
304	2015	64.1	170.1	66.5	23	111	62	86	127	5.3	0	0	0	0-2	180	0
304	2016	65.1	170.5	64.9	22.3	111	59	69	118	5.4	0	0	0	0-2	180	0
306	2012	43.4	171.2	68.9	23.5	110	50	130	119		0	0	0	3-4	270	0
306	2013	44.4	171.5	71.3	24.2	111	38	154	102	5.3	0	0	0	3-4	270	0
306	2014	45.4	171.3	71.5	24.4	137	40	116	104	5.3	0	0	0	3-4	180	0
306	2015	46.4	171.2	71.6	24.4	132	50	125	122	5.3	0	0	0	3-4	270	0
307	2016	57.8	175.1	81	26.4	109	38	117	93	5.8	0	0	0	3-4	540	0
308	2012	47.2	176.3	87.7	28.2	103	35	129	123		1	1	0	5-7	450	0
308	2013	48.2	177.1	89.3	28.5	120	32	193	121	5.5	1	1	0	5-7	450	0
308	2014	49.2	177.5	88.9	28.2	123	33	147	127	5.4	1	1	0	5-7	450	0
308	2015	49.9	177.5	87.7	27.8	138	37	159	124	5.4	1	1	0	5-7	450	0
308	2016	51.3	177.5	90.3	28.7	131	33	205	122	5.5	1	1	0	5-7	450	0
309	2012	49.7	168.3	60.7	21.4	158	74	56	172		0	0	1	0-2	180	0
309	2013	50.7	168.2	57.3	20.3	159	83	47	154	5.7	0	0	1	3-4	270	0
309	2014	51.7	168.5	59	20.8	160	79	70	161	5.6	0	0	1	0-2	180	0
309	2015	52.7	168.5	59.6	21	167	81	62	161	5.7	0	0	1	0-2	180	0
309	2016	53.7	168	59.5	21.1	149	83	65	170	5.6	0	0	1	3-4	180	0
310	2012	42.6	180.5	74.7	22.9	168	60	154	172	5.7	0	0	0	5-7	270	0
310	2013	43.6	180.5	70	21.5	157	67	124	145	5.7	0	0	0	5-7	270	0
310	2014	44.6	180.6	74.2	22.7	137	58	118	148	5.7	0	0	0	5-7	270	0
310	2015	45.6	180.1	73.3	22.6	152	67	151	151	5.8	0	0	0	5-7	270	0
310	2016	46.9	180.8	74.3	22.7	146	55	109	147	5.9	0	0	0	5-7	270	0
312	2012	43.7	173.5	58.9	19.6	108	71	62	99	5.4	0	0	0	3-4		0
312	2013	44.7	173.8	60.2	19.9	89	62	56	87	5.4	0	0	0	3-4		0
312	2014	45.7	173.9	61.9	20.5	85	57	66	98	5.3	0	0	0	3-4		0
312	2015	46.7	173.5	58.6	19.5	90	66	42	83	5.4	0	0	0	3-4		0
312	2016	47.7	173.9	59.4	19.6	94	69	51	104	5.3	0	0	0	3-4		0
314	2012	50.4	170.3	72.1	24.9	122	39	82	104		0	0	0	3-4	270	0
314	2013	51.4	170.1	71.9	24.8	131	56	51	143	5.4	0	0	0	3-4	270	0
314	2014	52.4	170.3	71.6	24.7	138	59	47	150	5.5	0	0	0	5-7	270	0
314	2015	53.4	170.4	72.8	25.1	133	54	59	143	5.4	0	0	0	3-4	270	0
314	2016	54.4	170.2	71.4	24.6	123	50	44	135	5.5	1	0	1	3-4	270	0
315	2015	55.3	167.1	61.1	21.9	127	56	92	109	5.4	0	0	0	5-7	270	0
315	2016	56.2	167.1	61.9	22.2	133	50	215	109	5.3	0	0	0	5-7	270	0
316	2012	43.8	173	78.4	26.2	134	54	354	77	5.4	0	1	0	5-7	450	0
316	2013	44.9	173.5	79	26.2	136	59	75	93	5.4	0	1	1	5-7	270	0
316	2014	45.9	173.7	81.8	27.1	136	61	120	102	5.5	0	1	0	5-7	450	0
316	2015	46.9	173.1	76.5	25.5	164	77	78	90	5.3	0	1	1	5-7	450	0
316	2016	47.8	173.3	72.1	24	132	62	86	61	5.3	0	1	1	5-7	450	0
317	2013	52.7	173.1	60.7	20.3	121	59	74	100	5.5	0	0	1	3-4	450	0
317	2014	53.7	173.1	54.6	18.2	111	71	54	91	5.5	0	0	1	3-4	450	0
317	2015	54.7	173.3	53.7	17.9	115	81	61	85	5.5	0	0	1	3-4	450	0
317	2016	55.6	173.1	55.5	18.5	113	80	65	95	5.4	0	0	1	3-4	450	0
319	2013	41.3	168.5	77	27.1	152	46	241	117	5.6	1	0	1	5-7	180	0
319	2014	42.3	168.5	74.1	26.1	137	53	86	152	5.7	1	0	0	3-4	180	0
319	2015	43.3	168.5	77.1	27.2	131	54	184	131	5.9	1	0	0	5-7	270	0
319	2016	44.2	168.4	73.3	25.8	150	51	118	112	5.8	1	0	0	5-7	180	0
320	2012	55.3	163.1	70.7	26.6	141	33	151	123		1	1	0	5-7	270	0
320	2013	56.3	162.7	72.2	27.3	135	37	149	136	5.2	1	0	0	5-7	180	0
320	2014	57.3	162.5	59.5	22.5	115	51	55	116	4.9	0	1	0	5-7	270	0
320	2016	59.3	162.1	59.7	22.7	141	58	61	104	4.9	0	1	0	5-7	450	0
321	2012	43.8	170.3	70.8	24.4	113	42	395	107		0	1	0	0-2	180	0
321	2013	44.8	170.3	69.6	24	106	41	109	114	5.6	0	0	0	0-2	180	0
321	2014	45.5	170.5	69.8	24	118	55	113	122	5.6	0	0	1	0-2	180	0
321	2015	46.5	170.3	69.1	23.8	123	55	110	135	5.6	0	0	1	0-2	180	0
321	2016	47.5	170.2	70.8	24.4	129	46	194	120	5.8	1	0	1	0-2	180	0
322	2012	61.5	172.7	74.8	25.1	116	82	48	73		0	0	0	5-7	270	0
322	2013	62.4	172.1	74	25	123	71	47	73	5.0	0	0	1	3-4	180	0
322	2014	63.4	172.3	74.8	25.2	128	71	48	77	4.9	0	0	0	5-7	270	0
322	2015	64.4	172.3	73.6	24.8	129	87	53	83	4.9	0	0	0	5-7	180	0
322	2016	65.5	172.3	74.9	25.2	136	66	50	70	5.0	0	0	0	3-4	270	0
327	2012	40.8	168.7	52.7	18.5	108	75	197	57		0	1	0	5-7	450	0
327	2013	41.8	167.9	51.7	18.3	107	80	129	67	5.0	0	1	0	5-7	450	0
327	2014	42.8	168.3	52	18.4	106	81	60	63	5.2	0	1	0	5-7	450	0
327	2015	43.8	168	52.2	18.5	109	75	278	71	5.1	0	1	0	5-7	450	0
327	2016	44.8	167	53	19	105	81	105	83	5.2	0	1	0	5-7	450	0
328	2012	44.0	171.9	72.3	24.5	107	34	189	141	5.4	0	1	0	0-2	180	0
328	2012	44.8	171.6	71.8	24.4	130	36	86	125	5.3	0	1	0	0-2	270	0
328	2013	45.8	171.5	70.8	24.1	113	41	111	155	5.3	0	1	0	0-2	180	0
328	2014	46.8	171.8	76.4	25.9	118	38	135	138	5.4	1	1	0	0-2	180	0
328	2015	47.8	171.4	71	24.2	113	41	121	124	5.3	0	1	0	0-2	180	0
328	2016	48.8	171.6	69.4	23.6	125	39	150	162	5.4	0	1	0	0-2	180	0
329	2012	46.1	169.5	72.4	25.2	158	62	90	155		1	0	0	3-4	270	0
329	2013	46.8	169.7	72.3	25.1	164	65	84	162		1	0	0	3-4	270	0
329	2014	48.1	169.1	74.4	26	161	58	94	165	5.3	1	0	0	3-4	180	0
329	2015	49.1	169.2	74.2	25.9	162	63	109	165	5.4	1	0	0	3-4	270	0
329	2016	50.1	169	75.9	26.6	176	60	78	161	5.5	1	0	0	3-4	180	0
330	2012	45.6	174.4	63.3	20.8	112	50	45	114	4.9	0					0
330	2013	46.5	174.4	64.7	21.3	116	48	124	119	5.4	0					0
330	2014	47.5	174.4	64.9	21.3	126	48	75	120	5.5	0					0
330	2015	48.5	174.3	66.6	21.9	120	44	100	131	5.5	0	0	0	0-2	180	0
330	2016	49.6	174.1	67.1	22.1	110	39	157	115	5.4	0	0	0	0-2		0
331	2012	47.3	172	68.2	23.1	132	47	84	115	5.2	0	0	0	3-4	270	0
331	2013	48.3	172.3	69.8	23.5	131	48	79	122	5.2	0	0	0	3-4	180	0
331	2014	49.3	172.3	71.8	24.2	124	45	97	121	5.2	0	0	0	3-4	270	0
331	2015	50.3	172.4	73.8	24.8	120	47	46	114	5.3	1	0	0	3-4	270	0
331	2016	51.3	172.1	71.6	24.2	124	50	65	125	5.4	1	0	0	3-4	270	0
332	2012	50.5	178.8	98.4	30.8	148	55	94	140		1	0	0	3-4	540	0
332	2013	51.6	179.9	96.9	29.9	139	70	128	163	5.0	1	0	1	3-4	540	0
332	2014	52.6	179.6	99.9	31	145	66	82	146	5.0	1	0	0	3-4	540	0
332	2015	53.5	179.6	99.9	31	134	73	89	170	5.0	1	0	1	3-4	450	0
332	2016	54.6	179.6	105.2	32.6	143	62	131	152	5.2	1	0	0	5-7	270	0
334	2012	44.9	172.7	68.5	23	113	59	47	88	5.5	0	0	0	3-4	270	0
334	2013	45.9	172.8	68	22.8	114	60	46	77	5.5	0	0	0	3-4	270	0
334	2014	46.9	172.8	67.5	22.6	109	55	40	79	5.5	0	0	0	3-4	270	0
334	2015	47.9	172.1	66	22.3	110	62	49	78	5.6	0	0	0	3-4	180	0
334	2016	48.9	172.1	65.8	22.2	104	51	42	88	5.6	0	0	0	3-4	180	0
336	2012	44.9	176.5	84.7	27.2	126	54	51	103	5.5	0	0	1	3-4	180	0
336	2014	47.0	176.7	82.3	26.4	131	53	42	105	5.4	0	0	0	3-4	450	0
336	2015	48.0	176.1	83.1	26.8	126	60	70	121	5.4	0	0	1	3-4	270	0
336	2016	49.0	176.2	82.4	26.5	122	59	58	110	5.6	1	0	1	3-4	180	0
337	2012	42.3	157	71	28.8	132	52	319	113		1	0	0	3-4	450	0
337	2013	43.3	157.1	71.2	28.8	133	54	475	124	6.3	0	1	0	5-7	270	0
337	2014	44.3	156.7	70.1	28.5	123	60	525	138	6.1	1	1	0	5-7	270	0
337	2015	45.0	157	72	29.2	141	66	227	113	6.5	1	1	0	5-7	270	0
337	2016	46.0	156.9	72.5	29.5	143	60	212	140	7.4	1	1	0	3-4	540	0
339	2013	55.1	177.6	72.8	23.1	116	68	120	118	5.6	0					0
339	2014	56.1	177.5	73.6	23.4	106	64	106	156	5.6	0					0
339	2015	57.1	177.4	72.7	23.1	120	63	74	153	5.5	0	0	0	3-4	270	0
339	2016	58.1	177	72.1	23	100	62	91	136	5.5	0	0	0	3-4	270	0
340	2013	57.8	170.7	64.2	22	130	56	78	104	5.1	0	0	0	5-7	270	0
340	2014	58.8	170.4	64.6	22.2	107	55	97	107	5.1	0	0	0	5-7	270	0
340	2015	59.8	170.6	62.7	21.5	102	60	122	93	5.1	0	0	0	5-7	270	0
340	2016	60.8	170.2	63	21.7	111	60	74	93	5.2	0	0	0	3-4	450	0
342	2012	59.8	164.3	60.4	22.4	139	47	98	121	5.6	0	0	0	3-4	180	0
342	2013	60.8	164.4	59.1	21.9	129	53	82	134	5.5	0	0	0	3-4	180	0
342	2014	61.8	163.7	59.3	22.1	140	56	70	129	5.4	0	0	0	3-4	180	0
342	2015	62.8	163.7	57.5	21.5	145	59	93	120	5.4	0	0	1	3-4	180	0
342	2016	63.8	163.6	57	21.3	159	69	70	133	5.5	0	0	0	3-4	180	0
344	2012	37.6	173	81.7	27.3	114	57	69	76	5.3		0	0	3-4	270	0
344	2013	38.6	174.3	72.1	23.7	109	82	64	47	5.3		0	0	5-7	270	0
344	2014	39.6	174.4	79.8	26.2	119	66	96	77	5.3		0	1	3-4	450	0
344	2015	40.7	174.4	80.3	26.4	112	64	91	61	5.4	0	0	0	3-4	450	0
344	2016	41.9	173.9	80.9	26.8	110	64	45	83	5.3	0	1	0	5-7	450	0
351	2012	45.0	172	67.4	22.8	154	61	98	136	5.3	0	0	0	5-7	180	0
351	2013	46.0	172.1	58.6	19.8	162	70	72	90	5.2	0	0	1	5-7	180	0
351	2014	47.0	172	64.7	21.9	163	66	89	136	5.2	0	0	0	5-7	180	0
351	2015	48.0	171.7	55.4	18.8	140	87	60	99	5.4	0	0	1	5-7	180	0
351	2016	49.0	171.7	60.5	20.5	139	78	81	116	5.1	0	0	0	5-7	180	0
353	2012	36.3	168.2	60.3	21.3	96	83	64	79	5.0	0					0
353	2013	37.3	168.1	59.3	21	114	95	40	70	5.2						0
353	2014	38.3	168	60.1	21.3	104	85	48	67	5.3						0
357	2012	54.0	167.5	66.1	23.6	133	70	88	96	5.5	0	0	0	3-4	270	0
357	2013	55.1	167.1	66.5	23.8	140	69	79	91	5.4	0	0	0	3-4	270	0
357	2016	58.1	166.6	62.1	22.4	137	63	89	183	5.4	0	0	0	3-4	270	0
358	2012	43.0	167.8	56.7	20.1	97	81	75	160	5.7		0	0	0-2		0
358	2013	44.0	168.1	57.8	20.5	106	77	78	159	5.8		0	0	0-2		0
358	2014	45.0	167	58.3	20.9	100	74	48	169	5.7		0	0	0-2		0
358	2015	46.0	167.8	60.2	21.4	99	73	109	168	5.5		0	0	3-4		0
358	2016	46.8	168.9	60.5	21.2	121	65	98	173	5.5	0	0	0	0-2	180	0
359	2012	42.9	173.5	56.8	18.9	136	74	74	71	5.2	0	0	0	5-7	270	0
359	2013	43.9	173.7	59.3	19.7	148	72	74	92	5.2	0	0	0	5-7	270	0
359	2014	45.0	173.5	61.2	20.3	136	70	112	94	5.2	0	0	0	5-7	270	0
359	2015	46.0	173.3	60.1	20	123	72	89	82	5.3	0	0	0	5-7	270	0
359	2016	46.9	173.2	57.1	19	140	65	69	70	5.3	0	0	0	5-7	450	0
361	2016	60.2	179.9	70.2	21.7	97	38	103	139	5.7	0	0	0	5-7	270	0
362	2013	36.7					45	236	118							0
363	2012	39.9	172.3	70.8	23.8	107	35	374	106		1	0	1	3-4	270	0
363	2013	40.6	173.1	69	23	122	43	168	152		0	0	0	3-4	450	0
363	2014	41.6	173.5	72.3	24	119	39	163	149	5.2	1	0	0	3-4	270	0
363	2015	42.9	173.5	71.2	23.7	120	35	158	162	5.1	1	0	0	3-4	180	0
363	2016	43.6	173.2	70.5	23.5	129	36	391	113	5.3	0	0	0	3-4	270	0
364	2012	56.0	178.8	75.1	23.5	127	50	212	105		0	0	1	5-7	270	0
364	2013	57.0	178.7	72.5	22.7	155	53	109	110	5.1	0	0	1	5-7	450	0
364	2014	57.7	178.3	74.3	23.4	122	63	78	139	5.2	0	0	1	5-7	450	0
364	2015	58.7	178.4	73.8	23.2	130	68	57	111	5.2	0	0	1	5-7	450	0
364	2016	59.7	178	73.5	23.2	141	65	55	107	5.1	0	0	1	5-7	270	0
365	2012	43.3	170.1	63.3	21.9	110	43	411	124		1	0	0	3-4	540	0
365	2013	44.3	169.9	62	21.5	105	40	390	102	5.1	0	0	0	3-4	450	0
365	2014	45.3	170.1	60.7	21	101	44	287	127	5.2	0	0	0	3-4	540	0
365	2015	46.3	170.1	59.8	20.7	99	50	230	146	4.8	0	0	0	3-4	540	0
365	2016	47.0	169.7	60.1	20.9	115	50	164	174	5.5	0	0	0	3-4	540	0
366	2012	45.0	168.3	57.3	20.2	114	71	73	117	4.8	0	0	0	5-7	270	0
366	2013	46.0	168.7	59	20.7	113	79	81	132	4.9	0	0	0	5-7	450	0
366	2014	47.0	168.7	60.3	21.2	116	62	113	128	4.9	0	0	0	5-7	270	0
366	2015	48.0	168.6	57.6	20.3	115	72	69	116	5.2	0	0	0	5-7	270	0
366	2016	48.9	168.2	55.8	19.7	112	76	78	138	4.8	0	0	0	5-7	270	0
367	2013	39.2	169.9	64.7	22.4	111	54	85	125			0	0	3-4	180	0
368	2012	44.4	179.3	83.3	25.9	134	68	67	151	5.0	0	1	1	5-7	270	0
368	2013	45.5	179.1	78.5	24.5	163	74	68	106	5.0	0	1	1	5-7	270	0
368	2014	46.4	179.4	79.5	24.7	132	65	54	114	5.0	0	1	1	5-7	270	0
368	2015	47.4	179.2	81.2	25.3	133	67	69	138	5.2	0	1	1	5-7	270	0
368	2016	48.4	179.2	80.4	25	155	69	104	140	5.2	0	1	1	5-7	270	0
369	2012	38.4	165.1	59.6	21.9	117	70	155	128	5.8		0	0	5-7	270	0
369	2013	39.4	164.8	62.8	23.1	140	56	95	90	5.8		0	0	5-7	450	0
369	2014	40.4	165.2	61.9	22.7	132	55	108	126	5.8	0	0	0	5-7	450	0
369	2015	41.4	164.7	60.8	22.4	116	65	45	121	5.8	0	0	0	5-7	450	0
369	2016	42.4	164.9	60.2	22.1	119	66	121	106	5.7	0	0	0	5-7	540	0
370	2013	38.1	164.6	71.9	26.5	130	38	262	71	5.4	0	0	0	3-4	270	0
370	2014	39.1	165	74.8	27.5	130	35	513	62	5.4	1	0	0	5-7	450	0
370	2015	40.1	164.9	72.4	26.6	149	45	209	97	5.2	0	0	0	3-4	450	0
370	2016	41.1	165.3	74.6	27.3	144	47	237	73	5.3	0	0	0	3-4	270	0
371	2012	46.2	167.7	73	26	138	57	150	136	4.7	1					0
371	2013	47.1	167.5	65.3	23.3	138	67	77	100	5.0	0					0
371	2014	48.2	167.5	62.9	22.4	110	66	54	93	5.0	0					0
371	2015	48.9	168	62	22	163	85	57	95	4.8	0	0	0	5-7	450	0
371	2016	50.2	167.8	65.6	23.3	153	60	111	117	5.0	0	0	0	5-7	450	0
373	2012	44.3	165.3	80.3	29.4	135	45	226	115	5.5	0	1	0	3-4	270	0
373	2013	45.3	165.5	81.8	29.9	163	47	193	108	5.5	0	1	0	0-2	180	0
373	2014	46.3	165.5	80.3	29.3	140	45	194	110	5.5	1	1	0	0-2	180	0
373	2015	47.3	164.6	80.2	29.6	129	45	203	71	5.5	1	1	0	0-2	180	0
373	2016	48.3	164.6	83	30.6	128	49	115	103	5.8	1	1	0	0-2	180	0
374	2016	47.3	171.2	75.6	25.8	146	46	169	191	5.9	0	1	0	3-4	270	0
376	2012	44.2	175.5	65.1	21.1	121	45	197	156	5.4	0	0	0	0-2	540	0
376	2013	45.2	175.1	62.5	20.4	108	52	144	138	5.4	0	0	0	0-2	270	0
376	2014	46.5	175.9	67.8	21.9	116	43	238	142	5.5	0	0	0	0-2	270	0
376	2015	47.5	175.8	64.6	20.9	113	52	170	143	5.2	0	0	0	0-2	270	0
377	2015	42.8	172.9	71.8	24	105	65	54	98	5.5	0	0	0	3-4	180	0
377	2016	43.8	173.1	76.3	25.5	112	73	107	115	5.5	1	0	0	3-4	180	0
378	2016	46.3	165.2	60.2	22.1	98	58	59	96	4.9	0	0	1	5-7	270	0
379	2016	57.3	172.7	67.8	22.7	122	57	120	133	5.4	0	1	0	5-7	180	0
380	2012	53.6	170.9	85.8	29.4	121	55	172	160		1	0	0	3-4	270	0
380	2013	54.7	170.3	79.2	27.3	123	56	70	130	5.3	0	0	0	3-4	270	0
380	2014	55.6	169.5	79.3	27.6	134	57	130	122	5.4	0	0	1	3-4	270	0
380	2015	56.6	169.4	76.1	26.5	125	66	112	116	5.2	0	0	1	3-4	180	0
380	2016	57.6	170.1	78.8	27.2	131	56	120	137	5.7	0	0	1	3-4	270	0
384	2012	43.3	170.7	96.2	33	105	42	272	179	5.6	0	0	0	0-2	450	0
384	2013	44.3	170.7	94	32.3	126	38	366	168	5.5	0	0	0	0-2	180	0
384	2014	45.3	171.1	95.9	32.8	121	50	362	183	5.5	0	0	0	3-4	540	0
384	2015	46.3	170.5	93.8	32.3	105	47	312	189	5.6	0	0	0	0-2	180	0
384	2016	47.3	170.5	94.5	32.5	120	43	260	167	5.7	0	0	0	3-4	180	0
385	2012	43.6	174.4	60.9	20	109	52	62	138	5.3	0	0	1	3-4	270	0
385	2013	44.6	174.8	67	21.9	110	50	123	133	5.3	1	0	1	3-4	180	0
385	2014	45.6	175	63.8	20.8	117	43	113	140	5.4	1	0	1	3-4	180	0
385	2015	46.6	174.7	63.9	20.9	95	55	91	135	5.4	1	0	0	3-4	180	0
385	2016	47.6	174.7	64	21	107	49	103	138	5.4	0	0	1	3-4	270	0
387	2012	46.8	160.7	59.7	23.1	86	68	45	97		0	1	1	0-2	180	0
387	2013	47.8	160.6	59.5	23.1	118	54	94	87	5.6	0	1	1	0-2	180	0
387	2014	48.8	160.3	64	24.9	104	63	72	100	5.5	0	1	1	0-2	180	0
387	2015	49.8	160.3	62.8	24.4	106	65	44	96	5.5	0	1	1	0-2	180	0
387	2016	50.8	160.2	63.6	24.8	106	64	49	101	5.7	0	1	1	0-2	180	0
390	2012	37.4	159	54.9	21.7	141	82	64	115	4.8		0	1	3-4	180	0
390	2012	38.0	158.3	55.6	22.2	114	85	38	101	5.3		0	1	3-4		0
390	2013	39.0	159.4	58.1	22.9	135	87	49	107	5.2		0	1	3-4		0
390	2015	40.5	159	57.2	22.6	116	76	67	122	5.0	0	0	0	0-2	180	0
390	2016	41.5	159.2	58.3	23	122	67	75	101	5.0	0	0	0	3-4	180	0
391	2015	45.3	163.9	70.6	26.3	124	53	245	144	5.7	1	0	0	3-4	450	0
391	2016	46.3	164	69.6	25.9	132	58	155	174	5.7	1	0	0	3-4	180	0
392	2012	55.9	167.5	70.5	25.1	135	46	116	133		1	0	1	5-7	270	0
392	2013	56.9	167.5	67.4	24	138	41	161	109	4.8	1	0	1	5-7	450	0
392	2014	57.9	167.4	68.7	24.5	144	40	230	108	4.8	1	0	1	5-7	270	0
392	2015	58.9	167.4	65.4	23.3	145	35	130	124	4.7	1	0	1	3-4	270	0
392	2016	59.9	166.9	67.1	24.1	144	42	177	111	4.9	1	0	1	5-7	270	0
393	2012	42.8	178.8	60.6	19	118	57	82	155		0	0	0	3-4	180	0
393	2013	43.6	178.5	61.2	19.2	124	53	60	149		0	0	0	3-4	180	0
393	2014	44.4	179.4	58.8	18.3	131	60	88	139	5.2	0	0	0	3-4	270	0
393	2015	45.4	179.4	60	18.6	110	56	72	176	5.5	0	0	1	3-4	270	0
393	2016	46.8	179.4	59.4	18.5	115	58	71	156	5.5	0	0	0	3-4	180	0
395	2012	52.4	171.5	58.5	19.9	104	66	45	115		0	0	1	3-4	540	0
395	2013	53.4	171.7	57.7	19.6	105	60	72	98	5.2	0	0	1	3-4	450	0
395	2014	54.4	171.9	57.6	19.5	107	58	73	106	5.2	0	0	0	3-4	450	0
395	2015	55.4	171.5	56.4	19.2	119	72	61	117	5.3	0	0	1	3-4	450	0
395	2016	56.4	171.8	56.4	19.1	103	58	67	102	5.3	0	0	1	3-4	450	0
396	2012	44.1	173.1	63.9	21.3	122	51	147	116		0	0	0	5-7	270	0
396	2013	45.1	172.7	65.5	22	120	51	141	128	5.4	0	0	0	5-7	270	0
396	2014	46.1	173	66.2	22.1	118	56	82	121	5.6	0	0	0	5-7	180	0
396	2015	47.1	172.9	65.9	22	124	57	64	97	5.5	0	0	1	5-7	270	0
397	2012	43.5	171.8	73.1	24.8	131	61	157	103	5.5	0	0	1	5-7	450	0
397	2013	44.6	171.7	74.9	25.4	122	49	76	158	5.5	0	0	0	5-7	450	0
397	2014	45.6	172.3	74.6	25.1	133	63	94	115	5.5	0	0	0	5-7	450	0
397	2015	46.5	171.7	74.2	25.2	130	67	262	127	5.6	0	0	0	5-7	450	0
397	2016	47.6	172.1	75.2	25.4	155	51	223	118	5.6	0	0	0	3-4	270	0
398	2012	37.8	179.9	80.4	24.8	153	71	102	74	5.3		0	0	3-4	540	0
398	2013	38.8	179.7	81.6	25.3	144	62	101	99	5.1		0	0	3-4	540	0
398	2014	39.8	179.5	78.6	24.4	150	78	74	92	4.9		0	0	3-4	450	0
398	2015	40.8	179.7	80.5	24.9	142	81	119	102	5.1	0	0	1	3-4	540	0
398	2016	41.8	179.5	79.3	24.6	148	74	121	108	5.2	0	0	1	3-4	450	0
399	2012	54.3	175.9	76.3	24.7	147	61	178	111	5.4	0	1	0	3-4	450	0
399	2013	55.3	176.5	77.7	24.9	123	69	82	77	5.4	0	0	0	5-7	270	0
399	2014	56.6	175.5	72.7	23.6	102	60	50	71	5.5	0	0	0	3-4	540	0
399	2015	57.6	175.5	73.1	23.7	90	66	100	67	5.3	0	0	1	3-4	540	0
399	2016	58.6	175.8	75.3	24.4	138	61	75	67	5.7	0	0	0	3-4	540	0
400	2012	43.9	169.8	73.5	25.5	127	54	76	120	4.9	0	0	0	3-4	270	0
400	2013	44.9	169.8	67.5	23.4	135	58	69	93	4.9	0	0	1	3-4	180	0
400	2014	46.3	169.7	69.1	24	147	61	53	115	4.8	0	0	1	3-4	270	0
400	2015	47.3	169.5	72.5	25.2	149	59	67	111	4.8	0	0	1	3-4	450	0
400	2016	48.3	169.3	70.3	24.5	134	54	71	109	5.0	0	0	1	3-4	450	0
401	2012	44.1	174.8	61.4	20.1	114	58	98	142	4.9	0	0	0	3-4	180	0
401	2013	45.1	175.1	62	20.2	99	53	96	144	4.9	0	0	0	3-4	180	0
401	2014	46.1	175.1	63.9	20.8	99	54	100	165	4.9	0	0	0	3-4	180	0
401	2015	47.1	175.2	60.8	19.8	118	55	84	140	5.1	0	0	0	3-4	180	0
401	2016	48.4	174.6	59.3	19.5	102	51	95	134	5.0	0	0	0	3-4	450	0
402	2012	42.4	168.9	66	23.1	128	67	78	89	4.9	0	0	0	5-7	270	0
402	2013	43.4	168.5	65.6	23.1	162	64	98	104	5.0	0	0	0	5-7	270	0
402	2014	44.3	169	67.1	23.5	157	69	125	96	5.0	0	0	0	5-7	270	0
402	2015	45.4	168.5	65.5	23.1	146	66	72	92	5.1	0	0	0	5-7	270	0
403	2012	38.2	181.1	62	18.9	106	58	63	119	5.3		0	0	0-2	180	0
403	2013	39.2	181.3	62.2	18.9	119	64	76	137	5.3		0	0	0-2	180	0
403	2014	40.2	181.4	69.3	21.1	111	52	145	129	5.3	0	0	0	0-2	180	0
403	2015	41.2	181.5	66	20	112	51	111	131	5.3	0	0	1	0-2	180	0
403	2016	42.2	181.2	67.2	20.5	122	52	188	146	5.3	0	0	0	3-4	270	0
404	2012	48.2	170	78.9	27.3	142	43	256	149	5.7	0	0	0	5-7	270	0
404	2013	49.2	170.3	75.8	26.1	134	48	107	118	5.6	0	0	1	5-7	270	0
404	2014	50.2	170.2	74	25.5	117	66	71	183	5.5	0	0	1	5-7	270	0
404	2015	51.3	170.1	72.4	25	128	62	64	157	5.6	0	0	1	5-7	270	0
404	2016	52.3	170.1	71.1	24.6	136	69	87	173	5.5	0	0	1	5-7	270	0
405	2012	38.8	170.3	77.3	26.7	124	40	155	92	5.0		0	0	3-4	180	0
405	2013	39.8	170	80.1	27.7	122	43	141	120	5.0		0	1	5-7	270	0
405	2014	40.8	170.2	76.8	26.5	120	50	110	101	5.0	0	0	1	3-4	270	0
405	2015	41.8	171	84	28.7	129	43	232	126	5.0	0	0	0	5-7	180	0
405	2016	42.7	170.9	81.7	28	134	42	138	81	5.0	0	0	0	5-7	270	0
406	2012	42.8	176.1	74.4	24	112	47	68	99		0	0	0	0-2	180	0
406	2013	43.8	176	73.5	23.7	109	46	85	106	5.6	0	0	1	0-2	180	0
406	2014	44.8	175.5	73.9	24	106	48	134	92	5.5	0	0	1	0-2	180	0
406	2015	45.8	175.6	76.9	24.9	113	53	107	116	5.5	0	0	1	0-2	180	0
406	2016	46.7	175.8	75.4	24.4	104	50	68	114	5.6	0	0	1	0-2	180	0
408	2012	34.8	170.7	64.1	22	119	54	80	139							0
408	2014	36.7	170.4	62.1	21.4	108	43	42	127	5.1	0	0	0	3-4	180	0
408	2015	37.3	170	65.8	22.8	122	56	49	159	5.3		0	0	3-4	180	0
408	2016	38.3	170.4	66.5	22.9	108	50	92	149	5.3		0	0	3-4	180	0
409	2012	45.2	179	83.7	26.1	130	58	49	143	5.0	0	1	0	5-7	540	0
409	2013	46.2	179.1	83	25.9	117	53	105	142	5.0	0	1	0	5-7	540	0
409	2014	47.5	178.7	86.8	27.2	135	59	100	131	5.0	1	1	0	5-7	540	0
410	2012	60.8	170.9	54.3	18.6	106	66	76	98		0	1	0	5-7	450	0
410	2013	61.8	171.1	54.5	18.6	109	68	80	114	5.5	0	1	0	5-7	450	0
410	2014	62.8	171.1	55.6	19	125	69	75	123	5.6	0	1	0	5-7	270	0
410	2015	63.8	170	56.8	19.7	119	68	55	126	5.6	0	1	0	5-7	450	0
410	2016	64.8	170.7	55.8	19.1	119	73	55	101	5.7	0	1	0	5-7	270	0
412	2012	37.5	170.7	61.8	21.2	113	75	43	110	5.3		0	0	3-4	180	0
412	2013	38.6	171.1	65.2	22.3	121	64	57	115	5.3		0	0	3-4	180	0
412	2014	39.6	171.4	67.3	22.9	114	74	43	110	5.3		0	0	3-4	180	0
412	2015	40.6	171	66.5	22.7	126	76	56	121	5.3	0	0	0	3-4	180	0
412	2016	41.5	170.8	67.5	23.1	120	66	60	133	5.5	0	0	0	3-4	180	0
414	2016	51.8	175.4	65.3	21.2	100	56	126	155	5.3	0	1	0	5-7	450	0
415	2012	41.7	164.5	66.7	24.6	128	45	214	174	5.3	0	0	0	3-4	270	0
415	2013	42.7	164.7	68.6	25.3	140	44	192	162	5.2	0	0	0	3-4	270	0
415	2014	43.7	164.8	67.5	24.9	125	40	227	154	5.2	0	0	0	3-4	270	0
415	2015	44.7	164.4	69.5	25.7	124	45	249	161	5.5	1	0	0	3-4	270	0
415	2016	45.7	164.4	69.1	25.6	120	44	172	169	5.4	1	0	0	3-4	270	0
416	2012	53.2	170.4	63.9	22	122	61	71	94	5.3	0	1	0	5-7	270	0
416	2013	54.2	170.5	66.1	22.7	123	61	72	101	5.3	0	1	0	5-7	270	0
416	2016	57.1	170.3	65.4	22.6	114	58	83	111	5.4	0	1	0	5-7	270	0
418	2012	49.1	165.5	95.7	34.9	125	38	131	144		1	0	0	0-2	180	0
418	2013	50.1	165.6	104.3	38	135	43	157	154	6.5	1	0	0	0-2	180	0
418	2014	51.1	165.6	93.7	34.2	132	36	242	160	13.8	1	0	0	0-2	180	0
418	2015	52.1	165.4	90.4	33	131	39	93	153	5.6	1	0	0	0-2	180	0
418	2016	53.1	165.6	93.1	33.9	157	39	171	155	5.9	1	0	0	0-2	180	0
419	2012	44.6	172.6	67.9	22.8	125	39	91	145		0	1	0	0-2	180	0
419	2013	45.6	172.4	66.6	22.4	137	34	125	130	5.4	0	1	0	0-2	180	0
419	2014	46.6	172.5	68.6	23.1	142	38	144	138	5.4	0	1	0	0-2	180	0
419	2015	47.6	172.6	67.6	22.7	155	39	138	146	5.4	0	1	0	0-2	180	0
419	2016	48.6	172.1	69.6	23.5	140	32	139	153	5.7	0	1	0	0-2	180	0
420	2012	51.9	173.6	65.5	21.7	136	55	133	112	5.4	0	0	1	3-4	180	0
420	2013	53.0	173.2	64.9	21.6	126	60	99	104	5.3	0	0	1	3-4	180	0
420	2014	54.0	173.5	65	21.6	140	69	62	119	5.3	0	0	1	3-4	180	0
420	2015	55.0	173.3	64.1	21.3	116	72	74	141	5.3	0	0	1	3-4	180	0
420	2016	55.9	173.2	62.2	20.7	115	63	76	119	5.4	0	0	1	5-7	180	0
421	2012	37.0	168.3	64.3	22.7	118	52	75	157	5.2		0	1	5-7	180	0
421	2013	38.0	168.8	64.7	22.7	123	48	110	160	5.2		0	1	5-7	180	0
421	2014	39.0	168.7	66.4	23.3	130	44	120	138	5.2		0	1	5-7	180	0
421	2015	40.0	168.1	65.6	23.2	119	42	160	156	5.3	0	0	0	5-7	180	0
421	2016	41.0	168.4	66	23.3	117	50	127	166	5.2	1	0	0	5-7	180	0
422	2012	38.2	166.4	67.3	24.3	122	46	160	140	5.2		0	0	3-4	180	0
422	2013	39.3	166.3	67.2	24.3	120	56	157	157	5.1		0	0	3-4	180	0
422	2014	40.2	166.5	67.8	24.5	142	50	115	162	5.1	0	0	0	3-4	180	0
422	2015	41.3	166.2	65.7	23.8	131	51	139	152	5.1	0	0	0	3-4	180	0
422	2016	42.3	166.1	63.6	23.1	126	51	133	159	5.2	0	0	0	3-4	180	0
425	2012	53.8	175.2	112.8	36.7	139	46	179	103		0	0	0	3-4	180	0
425	2013	54.5	175.1	111.3	36.3	142	40	85	90		1	0	0	3-4	270	0
425	2014	55.5	175.1	114.6	37.4	157	52	110	117	6.7	1	0	1	3-4	180	0
425	2015	56.6	174.9	115	37.6	163	47	141	114	8.9	1	0	0	3-4	180	0
425	2016	57.5	174.2	111.7	36.8	149	50	96	107	7.0	1	0	0	3-4	180	0
427	2012	42.8	169.3	78	27.2	121	44	114	105		1	0	0	3-4	180	0
427	2013	43.8	169.2	75.8	26.5	115	46	72	117	9.1	1	0	0	3-4	180	0
427	2015	45.4	169.3	70.4	24.6	114	58	41	108	6.5	0	0	1	5-7	180	0
427	2016	46.4	169.2	71.9	25.1	116	53	73	104	6.8	0	0	1	5-7	180	0
428	2015	60.8	173.1	78.3	26.1	129	55	170	132	5.3	0	1	1	5-7	450	0
428	2016	61.8	174.1	73.9	24.4	116	67	77	115	5.3	0	1	1	5-7	450	0
430	2012	38.9	176.3	62.4	20.1	116	50	70	127	5.2		0	0	3-4	180	0
430	2013	39.8	176.3	60.4	19.4	109	47	63	105	5.1		0	1	3-4	180	0
430	2014	40.8	176.8	62.8	20.1	123	51	81	119	5.1	0	0	1	3-4	180	0
430	2015	41.8	177.1	63.9	20.4	106	49	45	118	5.0	0	0	1	3-4	180	0
430	2016	42.8	177	64.1	20.5	96	47	91	119	5.2	0	0	1	3-4	180	0
433	2013	50.1	181.5	83.5	25.3	122	66	72	119		0	1	1	5-7	270	0
433	2014	51.2	181.9	82	24.8	124	48	346	130	5.3	0	1	0	5-7	270	0
433	2015	52.3	181.3	88.1	26.8	120	55	105	148	5.4	0	1	0	5-7	270	0
433	2016	53.3	181.5	91.4	27.7	106	49	200	155	5.5	0	1	0	5-7	450	0
434	2012	42.2	172.3	55.9	18.8	115	47	108	158	5.5	0	0	0	0-2	180	0
434	2013	43.2	172.4	55	18.5	111	47	110	134	5.5	0	0	0	3-4	180	0
434	2014	44.2	172.7	55.5	18.6	119	43	184	138	5.5	0	0	0	3-4	180	0
434	2015	45.2	172.8	55.4	18.6	101	54	185	174	5.6	0	0	0	0-2	180	0
434	2016	46.2	173	56.5	18.9	100	46	132	163	5.7	0	0	0	3-4	180	0
435	2012	47.6	169	93.8	32.8	146	53	106	158	6.4	1	0	0	5-7	270	0
435	2013	48.6	169	93.3	32.7	135	51	82	137	6.6	1	0	0	5-7	450	0
435	2014	49.6	169.1	95.5	33.4	139	59	74	138	6.8	1	0	0	5-7	270	0
435	2015	50.6	168.8	88.3	31	121	66	81	138	6.2	1	0	0	3-4	450	0
435	2016	51.9	168.6	89.4	31.5	142	60	96	138	6.4	1	0	0	5-7	450	0
438	2012	47.8	160.8	57.6	22.3	100	61	103	130	4.5	1	0	0	0-2	180	0
438	2013	48.9	160.8	58.1	22.5	113	55	128	109	4.6	1	0	0	3-4	180	0
438	2014	49.8	161.1	56.8	21.9	104	55	186	112	4.6	1	0	0	3-4	180	0
438	2015	50.8	160.6	56.8	22	112	59	194	125	4.5	1	0	0	3-4	180	0
438	2016	52.2	160.5	55.7	21.6	91	60	113	111	4.6	1	0	0	5-7	180	0
440	2013	49.0	160.8	70.3	27.2	110	51	73	86	5.4	1	1	0	3-4	540	0
440	2014	49.7	160.4	63	24.5	103	62	54	88	5.2	0	1	1	3-4	450	0
440	2015	50.7	159.4	58.2	22.9	90	71	48	71	5.3	0	1	1	3-4	540	0
440	2016	51.7	159.4	59.9	23.6	99	65	40	76	5.2	0	1	1	3-4	540	0
441	2016	52.3	174.7	82	26.9	110	40	100	152	5.5	0	1	0	3-4	270	0
442	2014	57.6	172.3	58.2	19.6	139	76	61	57	4.4	0	0	0	5-7	270	0
442	2015	58.6	172.7	58.3	19.5	141	84	65	60	4.5	0	0	0	3-4	270	0
442	2016	59.6	172.4	58.9	19.8	132	79	47	63	4.7	0	0	0	5-7	270	0
443	2012	55.2	164.3	62.9	23.3	98	75	90	122		0	0	0	3-4	180	0
443	2013	56.2	164.3	61.8	22.9	123	82	100	110	5.2	0	0	0	5-7	180	0
443	2014	57.2	164.3	60	22.2	120	76	74	93	5.2	0	0	0	5-7	180	0
443	2015	58.2	164.1	59.7	22.2	113	85	73	97	5.1	0	0	0	3-4	180	0
443	2016	59.3	164	58.9	21.9	107	85	49	89	5.2	0	0	0	3-4	180	0
444	2012	53.8	170.1	75	25.9	117	70	53	116	5.2		0	0	5-7	450	0
444	2013	54.8	170.5	77.2	26.6	119	70	82	118	5.2		0	0	5-7	450	0
444	2014	55.8	170.5	75.2	25.9	105	71	41	119	5.2		0	1	5-7	450	0
444	2015	56.8	169.9	74.6	25.8	114	70	61	109	5.1		0	1	5-7	450	0
444	2016	57.4	169.9	76	26.3	100	64	83	118	5.4	0	0	1	5-7	450	0
445	2012	43.3	175.1	73.1	23.8	118	57	90	134	5.3	1	0	0	3-4	180	0
445	2013	44.3	175.5	72.5	23.5	129	62	94	126	5.2	1	0	0	3-4	180	0
445	2014	45.3	175.5	70.4	22.9	132	55	81	128	5.2	1	0	0	3-4	180	0
445	2015	46.3	176	70	22.6	115	62	77	129	5.3	0	0	0	3-4	180	0
445	2016	47.2	175.5	69	22.4	132	65	56	124	5.3	0	0	0	3-4	180	0
446	2012	47.8	173.9	62.4	20.6	119	63	130	86	4.9	0	0	1	5-7	270	0
446	2013	48.8	173.5	62.9	20.9	131	71	59	97	5.0	0	0	1	5-7	270	0
446	2014	49.8	173.7	61.1	20.3	132	82	69	105	5.0	0	0	1	5-7	270	0
446	2015	50.8	173.4	61.9	20.6	125	76	104	117	5.2	0	0	1	5-7	270	0
446	2016	51.8	173.3	61	20.3	118	66	88	88	5.0	0	0	1	5-7	270	0
447	2012	46.4	175.2	74.8	24.4	112	35	488	115	5.5	1	0	0	3-4	180	0
447	2013	47.4	175.4	74.9	24.3	112	38	264	130	5.5	1	0	0	3-4	180	0
447	2015	49.4	175.4	76.2	24.8	126	40	288	155	5.5	1	0	0	3-4	270	0
447	2016	50.4	174.8	78	25.5	127	40	459	129	5.7	1	0	0	3-4	270	0
448	2012	62.3	168.7	77.8	27.3	139	37	229	83		1	0	1	5-7	180	0
448	2013	63.3	168.2	77.3	27.3	142	35	250	95	5.2	1	0	1	5-7	270	0
448	2014	64.3	168.5	76.7	27	148	39	209	101	5.2	1	0	1	5-7	270	0
448	2015	65.3	168.5	76.9	27.1	137	36	189	93	5.2	1	0	1	5-7	270	0
448	2016	66.3	168.3	77.5	27.4	133	39	153	94	5.4	1	0	1	5-7	270	0
449	2012	56.1	166.7	67.8	24.4	132	51	98	122		0	0	1	5-7	180	0
449	2013	57.1	166.5	65.1	23.5	139	56	73	127	5.3	0	0	0	5-7	180	0
449	2014	58.1	166.5	63.9	23.1	146	48	124	113	5.2	0	0	1	5-7	180	0
449	2015	59.1	166.3	64.8	23.4	138	49	91	120	5.3	0	0	0	5-7	180	0
449	2016	60.1	166.4	62.9	22.7	123	48	67	122	5.4	0	0	0	3-4	180	0
450	2012	42.1	167.6	71.4	25.4	119	51	127	165	5.3	0	0	1	3-4	270	0
450	2013	43.1	168	71	25.2	134	44	58	157	5.2	0	0	0	3-4	270	0
450	2014	44.1	167.9	67.9	24.1	116	56	140	152	5.2	0	0	0	3-4	180	0
450	2015	45.1	167.8	65.9	23.4	100	54	97	121	5.6	0	0	1	0-2	180	0
450	2016	46.1	167.6	63.7	22.7	112	57	58	144	5.4	0	0	1	3-4	180	0
451	2012	37.7	175.9	56.1	18.1	100	58	87	115	5.3		0	1	0-2	180	0
451	2013	38.7	175.9	56.1	18.1	88	51	68	113	5.3		0	0	0-2	180	0
451	2014	39.7	175.1	54.9	17.9	100	57	69	112	5.4		0	0	0-2	180	0
452	2012	42.7	168.7	61.9	21.8	125	54	90	119	4.9	0	1	0	5-7	270	0
452	2013	43.7	169.1	64.7	22.6	128	50	68	136	5.0	0	1	0	5-7	270	0
452	2014	44.7	169.5	66.9	23.3	152	61	85	179	5.1	0	1	0	5-7	270	0
452	2015	45.7	169	65.4	22.9	117	59	103	165	5.0	0	1	0	5-7	270	0
452	2016	46.6	169.1	66	23.1	106	45	150	158	5.1	0	1	0	5-7	270	0
453	2012	41.7	160	60.7	23.7	100	72	57	81		0	1	1	3-4	270	0
453	2013	42.7	160.1	58.6	22.9	105	70	34	80	5.3	0	1	1	5-7	270	0
453	2014	43.7	159.9	57.7	22.6	95	85	39	82	5.4	0	1	0	5-7	270	0
453	2015	44.3	159.7	61.7	24.2	100	70	70	93	5.5	0	1	0	5-7	270	0
453	2016	45.3	159.5	62.6	24.6	97	73	55	88	5.2	0	1	1	5-7	270	0
454	2013	51.5	180.1	63.3	19.5	123	67	57	94		0	0	0	0-2	180	0
454	2014	52.5	180.7	63.4	19.4	125	56	73	80	5.0	0	1	0	0-2	180	0
454	2015	53.5	180	63.6	19.6	121	55	92	90	5.2	0	0	0	0-2	180	0
456	2012	43.4	165.9	83.5	30.3	128	57	62	158		1	0	1	0-2	180	0
456	2013	44.5	166.1	80.2	29.1	121	57	61	170	5.4	1	0	1	0-2	270	0
456	2014	45.5	166.1	83.4	30.2	143	52	87	155	5.4	1	0	1	0-2	270	0
456	2015	46.4	166.3	84	30.4	145	52	71	177	5.2	1	0	1	0-2	180	0
456	2016	47.5	166.3	83.7	30.3	126	51	71	165	5.5	1	0	1	0-2	180	0
457	2012	35.9	170.8	71.9	24.6	114	32	306	104	4.9		1	0	3-4	180	0
457	2013	37.0	171.1	72.5	24.8	115	28	293	99	5.0		1	0	3-4	450	0
457	2014	38.0	170.8	72.1	24.7	99	31	328	97	5.0		1	0	3-4	270	0
457	2015	38.9	170.8	74.2	25.4	109	31	241	85	5.1		1	0	3-4	270	0
457	2016	39.9	171	73.2	25	110	30	240	97	5.2	1	1	0	0-2	180	0
458	2016	44.3	167	66.5	23.8	128	73	137	162	5.4	1	0	0	3-4	180	0
459	2012	51.9	174.2	82.3	27.1	124	38	291	150		0	0	0	3-4	270	0
459	2013	52.9	173.9	88.4	29.2	120	34	337	131	5.6	0	1	0	3-4	450	0
459	2014	53.9	173.9	87.1	28.8	116	34	695	109	5.6	0	1	0	3-4	270	0
459	2015	55.0	174.3	83.8	27.6	105	37	585	122	5.6	0	1	0	3-4	540	0
459	2016	55.9	174.2	81.9	27	106	46	95	159	5.6	1	1	0	3-4	450	0
460	2015	47.5	163.7	56.3	21	101	78	70	100	5.3	0	1	0	0-2	180	0
460	2016	48.5	163.8	54.8	20.4	98	76	49	86	5.3	0	1	0	0-2	180	0
462	2012	41.4	170.4	61.8	21.3	138	47	85	120	5.0	0	0	0	3-4	180	0
462	2013	42.4	170.3	59.6	20.6	130	66	65	113	5.1	0	0	0	3-4	180	0
462	2014	43.4	170.3	59.8	20.6	146	52	95	118	5.2	0	0	0	3-4	180	0
462	2015	44.4	170.3	62.4	21.5	128	55	89	120	5.0	0	0	1	3-4	180	0
462	2016	45.4	170	60.3	20.9	135	48	51	106	5.3	0	0	0	3-4	180	0
463	2012	41.3	169.7	70.8	24.6	119	75	87	152		0	1	0	3-4	270	0
463	2013	42.3	169.4	73.2	25.5	119	69	66	123	5.3	0	1	0	3-4	270	0
463	2014	43.3	169.3	74.2	25.9	130	76	65	131	5.3	0	0	0	3-4	270	0
463	2015	44.3	168.9	72	25.2	149	80	61	161	5.2	0	1	0	3-4	180	0
463	2016	45.3	169.5	73	25.4	133	68	73	160	5.4	0	1	1	3-4	270	0
465	2016	47.9	169.2	68.3	23.9	98	44	118	118	5.3	0	1	0	3-4	180	0
466	2012	41.3	171.1	69.4	23.7	153	55	100	130		1	0	0	3-4	180	0
466	2013	42.3	170.8	66.2	22.7	159	53	81	117	5.2	0	0	0	5-7	180	0
466	2014	43.3	170.5	64.6	22.2	118	47	106	107	5.3	0	0	0	3-4	270	0
466	2016	45.3	170.2	64.5	22.3	103	48	83	103	5.5	0	0	0	3-4	180	0
467	2012	47.1	173.1	70.3	23.5	127	77	41	115	5.7	0	0	1	5-7	180	0
467	2013	48.1	173.3	69.2	23	139	77	72	133	5.8	0	0	0	5-7	270	0
467	2014	49.1	173.2	64.9	21.6	116	92	53	148	5.9	0	0	0	3-4	450	0
467	2015	50.1	172.9	70.4	23.5	118	76	79	135	5.8	0	0	1	5-7	180	0
467	2016	51.1	173.2	72.8	24.3	117	63	88	147	5.9	0	0	1	5-7	180	0
468	2012	48.4	173	67.5	22.6	133	66	63	185	5.3	0	0	0	3-4	450	0
468	2013	49.4	173.2	67.3	22.4	130	61	49	143	5.2	0	0	0	3-4	450	0
468	2014	50.4	173.3	67.1	22.3	115	68	60	149	5.1	0	0	0	3-4	540	0
468	2015	51.4	173.1	65.7	21.9	118	75	61	150	5.3	0	0	0	3-4	450	0
468	2016	52.4	173.1	66.3	22.1	128	62	86	139	5.2	0	0	0	3-4	450	0
469	2012	45.1	165.9	52.3	19	115	49	148	102	5.2	0	0	0	3-4	180	0
469	2013	46.4	165.9	52	18.9	110	46	157	97	5.2	0	1	0	3-4	180	0
469	2014	47.4	165.8	54	19.6	114	46	142	95	5.2	0	1	0	3-4	270	0
469	2015	48.3	165.8	52.8	19.2	115	45	159	97	5.1	0	1	0	3-4	270	0
469	2016	49.4	165.9	51.5	18.7	116	46	79	97	5.2	0	0	0	3-4	180	0
470	2012	57.1	169.8	74	25.7	140	60	131	104		0	0	1	5-7	180	0
470	2013	58.0	169.2	74.7	26.1	131	60	94	95	5.6	0	0	1	5-7	180	0
470	2014	59.1	169.5	75.4	26.2	123	62	105	111	5.6	1	0	0	5-7	180	0
470	2015	60.1	169.4	76.9	26.8	132	52	147	100	5.7	1	0	1	5-7	180	0
470	2016	61.0	169	77.5	27.1	141	57	97	120	6.0	1	0	1	5-7	180	0
471	2013	43.1	176.5	88.9	28.5	125	48	185	125		1	0	0	5-7	180	0
471	2014	44.1	176.8	89.3	28.6	111	54	158	138	5.5	1	0	0	5-7	180	0
471	2015	45.1	176.7	91	29.1	110	52	115	118	5.7	1	0	0	5-7	180	0
471	2016	46.4	176.3	92.9	29.9	129	48	124	129	5.8	1	0	0	5-7	180	0
472	2013	45.5	163.5	58.5	21.9	120	66	79	88		0	0	0	5-7	450	0
472	2014	46.5	163.6	59.1	22.1	116	58	60	85	5.2	0	0	0	5-7	270	0
472	2015	47.5	163.2	60.4	22.7	118	59	99	83	5.2	0	0	0	5-7	270	0
472	2016	48.5	163.4	59.7	22.4	130	51	81	91	5.3	0	0	0	5-7	450	0
476	2013	39.8	163.8	65.8	24.5	106	47	237	172	5.3	0	0	0	0-2	180	0
476	2014	40.8	164.1	66.3	24.6	109	49	202	156	5.3	0	0	0	0-2	180	0
476	2015	41.8	163.9	60.5	22.5	108	60	141	166	5.3	0	0	0	0-2	180	0
476	2016	42.8	163.9	61.1	22.7	108	54	178	165	5.2	0	0	0	0-2	180	0
477	2012	44.8	167.5	63.8	22.7	93	51	67	93	5.2	0	1	0	3-4	180	0
477	2013	45.9	167.2	59.3	21.2	89	61	37	72	5.1	0	1	0	5-7	180	0
477	2014	46.9	167.1	58.1	20.8	93	54	38	75	5.0	0	1	0	5-7	180	0
477	2015	47.9	167	59.9	21.5	86	66	61	90	5.2	0	1	0	5-7	180	0
477	2016	48.8	166.9	54.8	19.7	96	65	67	75	5.2	0	1	0	5-7	180	0
478	2012	42.3	161.5	57.2	21.9	104	63	53	77		0	0	1	3-4	270	0
478	2013	43.3	161.5	58	22.2	92	61	69	71	5.3	0	0	1	3-4	180	0
478	2016	45.9	161.4	56	21.5	120	69	41	68	5.4	0	0	1	3-4	270	0
481	2013	44.5	163.9	62.3	23.2	141	68	95	105		0	0	0	3-4	450	0
481	2014	45.5	163.9	65.6	24.4	141	81	71	107	5.5	0	0	0	3-4	450	0
481	2015	46.5	163.6	63	23.5	116	83	76	114	5.3	0	0	1	3-4	540	0
481	2016	47.8	163.5	63.7	23.8	134	65	69	95	5.4	0	0	1	3-4	540	0
482	2016	46.8	167.5	73.1	26.1	116	46	111	82	8.7	1	1	0	3-4	450	0
484	2012	38.7	167.5	65.6	23.4	125	48	113	125	5.2		1	0	5-7	270	0
484	2013	39.8	167.7	68.9	24.5	116	48	144	126	5.1		1	0	5-7	270	0
484	2014	40.7	167.5	67.4	24	136	56	187	117	5.0	0	1	0	5-7	450	0
484	2015	41.8	167.7	70	24.9	120	55	160	130	5.1	0	1	0	5-7	450	0
484	2016	42.7	167.4	73.4	26.2	132	53	194	135	5.3	1	1	0	5-7	450	0
485	2016	60.5	170.9	65.4	22.4	151	66	81	157	5.2	0	0	1	5-7	270	0
486	2012	42.3	174.5	68.8	22.6	112	40	195	178	8.7	1	0	0	0-2	180	0
486	2013	43.3	174.5	71	23.3	108	48	108	113	8.7	1	0	0	0-2	180	0
486	2014	44.3	174.3	70.3	23.1	105	48	121	82	8.7	1	0	0	0-2	180	0
486	2015	45.3	174.4	72.2	23.7	117	43	85	102	8.7	1	0	0	0-2	180	0
486	2016	46.6	174.4	70.1	23	118	33	754	79	11.2	1	0	0	3-4	180	0
487	2012	42.8	173.5	65	21.6	106	40	149	116		0	0	0	0-2	180	0
487	2013	43.8	173.3	63.6	21.2	107	41	139	134	5.3	0	0	0	0-2	180	0
487	2014	44.8	173.5	63.1	21	120	49	78	142	5.2	0	0	0	3-4	180	0
487	2016	46.5	173	64.4	21.5	118	58	60	171	5.2	0	0	0	0-2	180	0
488	2014	49.1	175.1	79.4	25.9	120	52	121	124	5.2	0	1	1	5-7	450	0
488	2015	50.1	175.1	82.5	26.9	135	56	79	122	5.1	0	1	0	3-4	270	0
488	2016	51.0	175.2	78.6	25.6	124	55	79	117	5.2	0	1	0	3-4	270	0
489	2015	49.0	170.6	59.1	20.3	125	56	138	129	5.1	0	1	0	3-4	180	0
489	2016	50.0	171.1	67.8	23.2	127	47	132	150	5.3	0	1	0	3-4	450	0
491	2012	48.1	168.9	73.5	25.8	137	54	121	170		0	0	0	5-7	270	0
491	2014	50.1	168.8	70.3	24.7	128	59	102	151	5.7	0	0	0	5-7	270	0
491	2015	51.1	168.8	68.9	24.2	131	60	185	134	5.3	0	0	0	5-7	270	0
491	2016	52.1	168.5	61.5	21.7	134	68	95	136	5.5	0	0	1	5-7	270	0
493	2012	46.0	168.8	65.6	23	117	48	106	106		0	0	0	5-7	270	0
493	2013	47.0	168.8	64.3	22.6	114	46	77	115	5.5	0	0	1	5-7	270	0
493	2014	47.7	169.2	62.3	21.8	108	52	79	116	5.7	0	0	0	3-4	270	0
493	2015	48.7	169	62.1	21.7	100	48	70	111	5.6	0	0	0	5-7	180	0
493	2016	49.7	169	62.9	22	120	48	72	114	5.7	0	0	0	5-7	270	0
494	2012	48.8	163.9	60.1	22.4	106	67	90	109	5.3	1	0	0	3-4	270	0
494	2013	49.8	164.3	59.8	22.2	101	64	92	126	5.3	1	0	0	3-4	270	0
494	2014	50.8	164	59.8	22.2	121	68	105	144	5.4	1	0	0	3-4	180	0
494	2015	51.8	163.9	59.6	22.2	126	65	80	125	5.4	1	0	0	3-4	180	0
494	2016	52.8	164	60.3	22.4	108	65	99	113	5.5	1	0	0	3-4	180	0
495	2012	37.8	168.2	75.8	26.8	145	41	403	154	5.7		0	0	5-7	270	0
495	2013	38.8	168.4	74.5	26.3	133	43	345	163	5.7		0	0	5-7	270	0
495	2014	39.8	168.3	76.9	27.1	126	38	296	158	5.8		0	0	5-7	270	0
495	2015	40.8	167.8	70.9	25.2	121	46	204	148	5.7	1	0	0	5-7	540	0
495	2016	41.8	168	72	25.5	121	44	510	173	5.7	1	0	0	5-7	450	0
496	2012	40.9	173.5	64.3	21.4	130	55	49	80		0	1	0	3-4	180	0
496	2013	41.9	172.7	63.4	21.3	125	60	48	86	5.0	0	1	0	3-4	180	0
496	2014	42.9	173.1	64.9	21.7	127	54	48	87	5.0	0	1	0	3-4	180	0
496	2015	43.6	172.8	65.7	22	122	62	58	90	5.1	0	1	0	3-4	180	0
496	2016	44.6	173.2	67.2	22.4	124	60	56	87	5.0	0	1	0	3-4	180	0
497	2012	55.6	168.5	66	23.2	98	57	52	89		0	1	0	3-4	270	0
497	2013	56.6	168.5	65.5	23.1	117	66	66	83	6.9	0	1	0	3-4	540	0
497	2014	57.6	168.7	65.6	23.1	108	68	112	109	7.2	0	1	0	3-4	270	0
497	2015	58.6	168.5	64.7	22.8	109	64	75	99	6.7	0	1	0	3-4	270	0
497	2016	59.6	168.1	65.4	23.1	99	60	94	99	6.4	0	1	0	3-4	270	0
498	2012	55.8	165.8	71.3	25.9	112	42	94	87		1	1	0	3-4	270	0
498	2013	56.8	165.5	71	25.9	111	45	102	81	5.1	1	1	0	3-4	450	0
498	2014	57.8	166.5	67.7	24.4	114	47	65	97	5.0	1	1	0	5-7	270	0
498	2015	58.8	166.7	67.2	24.2	118	48	111	105	4.9	1	0	0	3-4	270	0
498	2016	59.8	166.3	65.4	23.6	116	44	91	78	5.0	0	1	0	5-7	270	0
500	2014	41.2	182	67	20.2	103	64	47	124	5.1	0	0	0	3-4	540	0
500	2015	42.2	182	66.7	20.1	95	67	59	120	5.2	0	0	0	3-4	450	0
500	2016	43.2	182	64.7	19.5	104	75	44	121	5.3	0	0	0	3-4	450	0
502	2014	40.8	174.7	71.7	23.5	118	82	119	166	5.2	0	0	0	3-4	450	0
502	2015	41.8	174.8	75.5	24.7	117	77	116	164	5.0	1	0	0	3-4	270	0
502	2016	42.8	175.6	72.1	23.4	110	74	120	164	5.2	0	0	0	3-4	270	0
503	2012	40.2	187.5	81.3	23.1	117	37	256	85		0	0	1	3-4	540	0
503	2013	41.2	187.9	84.3	23.9	131	36	256	97	5.1	0	0	1	3-4	450	0
503	2014	42.2	187.6	77.2	21.9	119	40	127	97	5.1	0	0	1	3-4	540	0
503	2015	43.2	187.5	81.5	23.2	129	39	220	103	4.9	0	0	0	5-7	180	0
503	2016	44.2	187.1	82.7	23.6	116	39	188	120	5.2	0	0	0	3-4	450	0
504	2013	40.8	167.7	70.3	25	132	47	116	151		0	0	0	5-7	450	0
504	2014	41.8	168.1	73.8	26.1	121	50	124	157	5.5	1	0	0	5-7	450	0
504	2014	42.2	168	73.7	26.1	129	51	130	140	5.4	1	0	1	5-7	450	0
504	2015	43.2	168	73.9	26.2	128	53	219	143	5.5	1	0	0	5-7	450	0
504	2016	44.2	168.1	73.4	26	121	44	101	131	5.5	1	0	0	5-7	270	0
506	2012	61.4	164.6	66.1	24.4	114	58	73	113		0	0	1	5-7	450	0
506	2013	62.4	165.7	64	23.3	108	71	139	125	6.7	0	0	1	3-4	450	0
506	2014	63.4	164.9	66.3	24.4	124	58	145	120	6.7	0	0	1	3-4	450	0
506	2015	64.4	165	62.5	23	106	79	83	128	6.7	0	0	1	3-4	450	0
506	2016	65.4	164.6	62.9	23.2	130	77	67	125	7.2	0	0	1	5-7	450	0
507	2013	39.8	158.5	51.1	20.3	111	86	72	216			0	0	3-4	180	0
507	2014	40.8	158.3	49.7	19.8	111	87	52	190	5.2	0	0	0	3-4	180	0
507	2015	41.8	158.1	50.6	20.2	100	85	75	198	5.2	0	0	0	3-4	180	0
507	2016	42.8	158.5	51.2	20.4	112	94	74	202	5.4	0	0	0	3-4	180	0
509	2012	55.9	169.5	70.5	24.5	144	53	164	132		1	0	1	3-4	180	0
509	2013	56.9	169.5	70.1	24.4	147	57	152	132	5.9	1	0	1	3-4	270	0
509	2014	57.9	169.5	68.9	24	143	49	187	120	6.0	1	0	0	3-4	270	0
509	2016	59.6	169.1	63.5	22.2	133	45	108	89	6.1	1	0	0	3-4	270	0
511	2012	55.1	173.6	65.8	21.8	112	54	116	161		0	1	0	5-7	450	0
511	2013	56.1	173.9	64.2	21.2	104	53	82	191	5.3	0	1	0	5-7	450	0
511	2014	56.8	173.7	65.4	21.7	106	55	93	182	5.3	0	1	0	5-7	450	0
511	2015	57.8	173.9	66.5	22	98	56	79	184	5.5	0	1	0	5-7	270	0
511	2016	58.8	173.8	67.4	22.3	132	56	84	188	5.4	0	1	0	5-7	450	0
512	2012	39.0	175.5	65.6	21.3	132	56	72	102	5.3		0	0	3-4		0
512	2013	40.0	175.6	64.9	21	132	45	99	107	5.2		0	0	3-4		0
512	2014	41.1	176.2	65.8	21.2	129	51	67	126	5.2	0	0	0	3-4		0
512	2015	42.1	176.2	65.4	21.1	121	58	59	127	5.1	0	0	0	3-4		0
512	2016	43.1	176.2	66.6	21.5	153	61	91	106	5.0	0	0	0	3-4		0
513	2012	38.6	172	63.8	21.6	116	63	56	112	5.5		0	0	3-4	270	0
513	2013	39.6	172.7	64.8	21.7	119	57	63	99	5.4		0	0	3-4	180	0
513	2014	40.6	172.6	63.6	21.3	111	61	59	125	5.4	0	0	0	5-7	180	0
513	2015	41.6	172.7	65.8	22.1	118	54	69	122	5.5	0	0	0	3-4	180	0
513	2016	42.6	172.3	65.7	22.1	106	56	67	113	5.7	0	0	0	3-4	180	0
514	2012	38.5	176.1	76.9	24.8	144	51	92	135	5.7		0	0	0-2	180	0
514	2013	39.5	176.3	76.6	24.6	138	49	140	105	5.7		0	0	3-4	180	0
514	2014	40.5	176.3	76.6	24.6	128	53	146	138	5.8	1	0	0	0-2	180	0
514	2015	41.4	176.9	80.6	25.8	130	44	131	128	6.1	1	0	0	3-4	180	0
514	2016	42.5	176.6	77.3	24.8	149	45	175	108	6.0	1	0	0	3-4	180	0
515	2013	39.8	176.3	68.2	21.9	124	80	77	94	5.1	0	0	1	5-7	450	0
515	2014	40.9	176.5	67.5	21.7	121	88	83	115	5.0	0	0	0	5-7	270	0
515	2015	41.9	176.5	64.2	20.6	118	103	64	93	5.1	0	0	1	5-7	450	0
515	2016	42.9	176.2	65.8	21.2	128	86	91	98	5.1	0	0	1	5-7	450	0
516	2013	38.8	172	52.8	17.8	101	63	56	97			0	1	3-4	540	0
516	2014	39.8	172.6	54.8	18.4	108	72	56	108	5.5		0	0	5-7	450	0
516	2015	40.8	172.6	54.3	18.2	98	63	71	118	5.7	0	0	0	3-4	450	0
516	2016	41.8	172.3	52.3	17.6	114	65	95	101	5.7	0	0	0	5-7	450	0
518	2012	37.7	171.2	77.8	26.5	139	59	84	71	5.3		0	0	0-2	180	0
518	2013	38.7	171	78.8	26.9	126	55	95	61	5.3		0	0	0-2	180	0
518	2014	39.7	171.3	82.4	28.1	138	55	89	77	5.4		0	0	0-2	180	0
520	2012	40.3	175.1	77.6	25.3	131	39	117	128	5.3	1	1	0	3-4	270	0
520	2013	41.3	175.1	79	25.8	122	40	164	139	5.2	1	1	1	3-4	270	0
520	2015	43.3	174.2	79.3	26.1	116	39	111	142	5.2	1	1	0	3-4	180	0
520	2016	44.3	174.6	79	25.9	122	42	143	143	5.2	1	1	1	3-4	270	0
521	2012	52.1	156.4	55.4	22.6	121	47	61	110	5.4	0	0	1	0-2	180	0
521	2013	53.2	156.7	56.1	22.8	124	59	51	108	5.3	0	0	0	0-2	180	0
521	2014	54.1	156.7	56.2	22.9	117	66	84	133	5.3	0	0	0	0-2	180	0
521	2015	55.1	156.4	57.5	23.5	131	60	101	138	5.3	0	0	0	0-2	180	0
521	2016	56.1	156.2	58.2	23.9	106	55	102	133	5.4	0	0	0	0-2	180	0
525	2012	38.5	171.1	79.3	27.1	106	39	296	140	5.3		0	0	3-4	180	0
525	2013	39.5	171.9	81.3	27.5	122	45	291	182	5.4		0	0	0-2	270	0
525	2014	40.5	171.9	83.1	28.1	120	43	317	130	5.5	1	0	0	0-2	270	0
525	2015	41.5	171.9	83.6	28.3	116	44	296	146	5.6	1	0	0	3-4	270	0
525	2016	42.5	171.7	78.9	26.8	126	42	172	141	5.4	1	0	0	0-2	180	0
526	2012	55.3	158.3	59.3	23.7	125	39	103	117		0	0	0	5-7	180	0
526	2013	56.3	158.7	59	23.4	148	36	211	97	4.9	0	0	1	5-7	270	0
526	2014	57.3	158	57.8	23.2	125	40	81	133	4.8	0	0	1	5-7	270	0
526	2015	58.3	158	57.9	23.2	114	41	146	141	4.6	0	0	1	5-7	180	0
526	2016	59.3	157.8	58.5	23.5	132	42	126	127	4.7	0	0	1	5-7	270	0
529	2012	35.5	162.1	56.8	21.6	96	63	67	113		0					0
529	2013	36.5	161.9	58.3	22.2	86	52	115	123	5.0	0	1	0	5-7	180	0
529	2014	37.5	162	59.2	22.6	116	51	217	127	5.0	0	0	0	5-7	180	0
529	2015	38.5	162.1	58.7	22.3	111	52	89	123	5.1	0	0	0	5-7	180	0
529	2016	39.5	162.3	58.3	22.1	105	53	107	125	5.1	0	0	0	5-7	180	0
530	2012	39.8	171.6	77.5	26.3	186	65	62	112	5.0		0	0	3-4	270	0
530	2013	40.8	172.3	76.2	25.7	168	60	86	111	5.0	0	0	0	3-4	270	0
530	2014	41.8	172.9	74.7	25	146	64	64	115	4.9	0	0	0	3-4	270	0
530	2015	42.8	172.5	74.3	25	148	74	41	105	5.0	0	0	0	3-4	270	0
532	2012	38.6	171.5	71.6	24.3	118	49	57	67	4.8		0	0	5-7	270	0
532	2013	39.6	171.9	73.5	24.9	125	71	125	172	4.9		0	0	5-7	270	0
532	2014	40.6	172	74	25	113	73	148	171	4.9	1	0	0	5-7	270	0
532	2015	41.6	171.6	71.9	24.4	127	68	177	136	4.9	1	0	0	5-7	450	0
532	2016	42.6	171.7	71.7	24.3	119	64	79	144	4.8	1	0	0	5-7	270	0
533	2012	42.8	178.6	68.1	21.3	156	43	113	136		0	0	0	3-4	270	0
533	2013	43.8	178	67.7	21.4	155	46	154	142	5.3	0	0	0	3-4	270	0
533	2014	44.8	178.4	69.5	21.8	157	49	143	142	5.3	1	0	0	3-4	270	0
533	2015	45.8	178.6	69	21.6	144	45	172	122	5.2	1	0	0	3-4	270	0
533	2016	46.8	178.6	70.5	22.1	154	44	121	141	5.4	1	0	0	3-4	450	0
534	2012	37.9	166	73.2	26.6	153	56	125	153	5.0		1	0	5-7	450	0
534	2013	38.9	165.5	72.5	26.5	143	54	137	150	5.1		1	0	5-7	270	0
534	2014	39.9	166	71.7	26	139	60	112	157	5.2	1	1	0	5-7	270	0
534	2015	41.3	165.9	67.6	24.6	140	61	92	147	5.1	0	0	0	5-7	270	0
534	2016	42.3	165.5	68	24.8	135	66	112	141	5.1	0	0	0	3-4	270	0
537	2013	47.7	176.7	65.2	20.9	112	42	157	88	5.3	0	0	0	3-4		0
537	2014	48.7	177.1	67.6	21.6	122	45	147	104	5.3	0	0	0	3-4		0
537	2015	49.6	176.8	67.1	21.5	118	45	96	101	5.4	1	0	0	3-4		0
537	2016	50.7	177	68.7	21.9	122	41	94	103	5.3	1	0	0	3-4		0
538	2012	38.0	181.1	63.8	19.5	133	57	89	156	5.2		0	0	0-2	180	0
538	2013	39.0	181.1	66.8	20.4	132	52	46	181	5.2		0	0	0-2	180	0
538	2014	40.0	182	68.7	20.7	121	52	55	164	5.2	0	0	0	3-4	180	0
538	2015	41.0	182.1	64.4	19.4	117	68	38	151	5.2	0	0	0	3-4	180	0
538	2016	42.0	182.1	69.8	21	114	53	69	174	5.2	0	0	0	0-2	180	0
539	2012	45.5	163.5	68.3	25.5	127	41	133	142	5.6	0	0	0	5-7	270	0
539	2013	46.6	163.5	69.7	26.1	137	40	176	141	5.5	0	0	0	5-7	270	0
539	2014	47.6	163.4	69.5	26	123	35	168	140	5.5	0	0	0	5-7	270	0
539	2015	48.6	163.1	69.2	26	141	33	132	121	5.7	0	0	0	5-7	270	0
539	2016	49.6	163.3	70.5	26.4	119	30	226	108	5.7	0	0	0	5-7	270	0
540	2012	47.4	172	61.3	20.7	87	55	234	220		0	0	0	3-4	180	0
540	2013	48.4	172.5	69.5	23.4	103	58	153	165	4.9	0	0	0	5-7	180	0
540	2014	49.3	171.9	69.9	23.7	98	54	148	128	5.0	0	0	0	5-7	270	0
540	2015	50.4	172	67.9	23	128	65	100	116	5.1	0	0	0	5-7	180	0
540	2016	51.4	172.5	67.1	22.5	126	57	75	151	5.0	0	0	0	5-7	180	0
541	2012	47.7	164.1	61.2	22.7	123	87	136	78	5.3	0	0	0	5-7	270	0
541	2013	48.8	163.9	62.1	23.1	134	79	148	49	5.3	0	0	0	5-7	450	0
541	2014	49.8	164.3	62.8	23.3	137	57	810	138	5.3	0	0	0	5-7	450	0
541	2015	51.1	164.1	60.3	22.4	122	75	144	134	5.2	0	0	0	5-7	450	0
541	2016	52.1	164.5	61.5	22.7	125	67	220	148	5.3	0	0	0	5-7	450	0
543	2012	41.9	168.5	66.5	23.4	104	56	153	122		0	1	0	3-4	270	0
543	2013	42.9	168.3	66	23.3	114	54	132	134	5.5	0	1	0	3-4	450	0
543	2014	43.9	168.3	67.1	23.7	104	61	112	142	5.5	0	0	0	3-4	450	0
543	2015	44.9	168.4	64.6	22.8	108	54	158	138	5.4	0	1	0	3-4	270	0
543	2016	45.9	168.2	65.3	23.1	114	53	90	137	5.7	0	1	0	3-4	450	0
544	2012	42.3	170.9	69.2	23.7	107	49	117	116	5.0	0	0	0	3-4	270	0
544	2013	43.3	170.9	69.6	23.8	104	48	59	119	5.0	0	0	0	3-4	180	0
544	2014	44.3	170.7	71.5	24.5	115	50	89	118	5.0	0	0	0	5-7	180	0
544	2015	45.3	170.6	70.1	24.1	119	44	196	85	5.3	0	0	0	3-4	180	0
544	2016	46.3	170.7	72.1	24.7	106	50	102	122	5.2	0	0	0	3-4	180	0
545	2013	40.3	170.3	74.6	25.7	129	41	244	101		0	1	0	0-2	180	0
545	2014	41.3	170.3	74.1	25.5	145	44	184	127	5.5	0	1	0	0-2	180	0
545	2015	42.3	169.9	72.6	25.2	120	54	251	136	5.7	0	0	0	0-2	180	0
545	2016	43.3	169.8	67.6	23.4	115	60	116	143	5.5	0	0	0	0-2	180	0
551	2014	43.8	167.3	63.7	22.8	115	48	51	98	5.3	0	0	0	3-4	180	0
551	2015	44.8	167.1	63.7	22.8	112	48	58	114	5.3	0	0	0	3-4	180	0
551	2016	45.8	166.7	63.2	22.7	112	49	52	142	5.2	0	0	0	3-4	180	0
552	2016	55.8	167.7	64	22.8	101	49	102	147	5.1	0	1	0	5-7	270	0
553	2012	41.9	168	75.8	26.9	137	58	111	121	5.5	1	0	0	0-2	180	0
555	2012	41.6	170	64.4	22.3	130	57	63	98	5.3	0	0	0	0-2	180	0
555	2013	42.6	170.3	64.4	22.2	142	67	51	93	5.2	0	0	0	0-2	180	0
555	2014	43.6	170.9	64.3	22	128	71	40	107	5.2	0	0	0	3-4	270	0
555	2015	44.6	170.7	65.3	22.4	151	65	61	97	5.3	0	0	0	0-2	180	0
555	2016	45.6	170.7	65.9	22.6	154	72	77	103	5.3	0	0	0	0-2	180	0
556	2012	42.0	170.7	85.9	29.5	126	44	91	140	5.3	1	1	0	3-4	270	0
556	2013	43.1	170.7	84.1	28.9	123	42	129	124	5.2	1	1	0	3-4	180	0
556	2014	44.1	171.5	84.4	28.7	115	46	82	147	5.1	1	0	0	3-4	450	0
556	2015	45.1	171	86.1	29.4	115	45	101	130	5.2	1	0	0	3-4	270	0
556	2015	45.7	170.5	86.4	29.7	120	44	115	146	5.4	0	0	0	3-4	180	0
559	2012	35.9	173	75.8	25.3	107	41	175	161	5.7		1	0	3-4	180	0
559	2013	36.9	173.5	77.7	25.8	120	46	148	184	5.6		1	0	3-4	180	0
559	2014	38.0	173.1	78.9	26.3	104	42	175	174	5.5		1	0	3-4	270	0
559	2015	38.9	173.4	81.4	27.1	108	41	173	183	5.5		1	0	3-4	180	0
559	2016	39.9	173.4	77.6	25.8	110	31	133	125	5.6	0	1	0	3-4	180	0
560	2012	54.5	175.5	75.8	24.6	152	49	160	135	4.8	1	0	0	3-4	270	0
560	2013	55.5	174.8	70.9	23.2	148	56	142	107	4.8	1	0	0	3-4	450	0
560	2014	56.5	175.6	70.3	22.8	138	56	137	116	4.7	1	0	0	3-4	270	0
560	2015	57.6	174.9	72.9	23.8	137	58	117	121	4.9	1	0	0	3-4	270	0
560	2016	58.6	175.3	75.9	24.7	145	60	122	125	4.9	1	0	0	5-7	270	0
562	2012	53.8	168.1	71	25.1	134	49	99	138	5.4	0	1	1	5-7	270	0
562	2013	54.8	168.5	72.3	25.5	120	49	127	113	5.5	0	1	1	5-7	270	0
562	2014	55.8	168.6	72.7	25.6	146	49	219	125	5.6	0	1	1	5-7	270	0
562	2015	56.8	168	72.5	25.7	126	52	158	144	5.9	1	1	1	5-7	270	0
562	2016	57.8	166.7	70.8	25.5	134	50	183	138	5.7	1	1	1	5-7	270	0
564	2012	55.4	171.6	72	24.5	138	88	96	102	4.8	0					0
564	2013	56.4	171.9	71.8	24.3	140	87	120	83	5.3	0					0
564	2014	57.3	171.8	71	24.1	120	92	81	96	5.2	0					0
564	2015	58.3	171.7	70.1	23.8	144	95	58	96	5.2	0	0	1	5-7	450	0
564	2016	59.5	172.2	69.1	23.3	151	97	68	85	5.1	0	0	1	5-7	450	0
565	2012	45.3	176.8	63.9	20.4	115	69	65	63	5.0	0	0	0	5-7	180	0
565	2013	46.4	177.1	65.2	20.8	111	77	52	64	5.0	0	0	1	3-4	180	0
565	2014	47.3	177.1	64.1	20.4	112	74	55	62	5.0	0	0	0	5-7	180	0
565	2015	48.3	176.8	65.6	21	115	84	57	60	5.0	0	0	0	3-4	180	0
565	2016	49.3	176.6	67.6	21.7	102	69	67	80	5.2	0	0	0	3-4	180	0
566	2012	50.5	163.7	66.3	24.7	117	29	787	54		0	1	0	3-4	180	0
566	2016	54.8	162.4	68.4	25.9	108	29	663	66	6.9	1	1	0	3-4		0
567	2012	32.3	167.9	71.6	25.4	126	45	107	170	5.4		0	1	3-4	450	0
567	2013	33.3	167.8	72.7	25.8	116	45	87	163	5.3		0	1	3-4	270	0
567	2014	34.3	167.9	75.4	26.7	118	47	126	180	5.3		0	0	3-4	450	0
567	2015	35.3	167.3	71.6	25.6	116	53	141	152	5.3		0	0	3-4	270	0
567	2016	36.3	167.5	75.4	26.9	141	42	152	170	5.4		0	1	3-4	270	0
570	2012	55.2	168.9	66.5	23.3	152	59	123	117	5.9	1	0	1	5-7	270	0
570	2013	56.2	168.7	64.1	22.5	158	60	144	110	5.9	1	0	0	3-4	180	0
570	2014	57.2	169.1	64.1	22.4	151	64	109	116	5.9	1	0	0	3-4	180	0
571	2015	44.7	171	92.1	31.5	119	45	167	116	5.3	1	1	0	3-4	540	0
571	2016	45.7	171.4	92.5	31.5	108	48	214	101	5.5	1	1	0	3-4	540	0
572	2012	45.6	163.1	85	32	150	68	307	133		1	0	0	5-7	540	0
572	2013	46.3	163	83.1	31.3	149	60	251	123		1	0	0	5-7	450	0
572	2014	47.6	162.8	83.6	31.5	173	57	168	131	5.2	1	0	0	5-7	540	0
572	2015	48.6	162.6	80.6	30.5	156	58	227	135	4.9	1	0	0	5-7	540	0
572	2016	49.6	162.8	86.4	32.6	166	58	422	109	5.3	1	0	0	5-7	540	0
574	2012	32.4	176.8	73.1	23.4	97	40	235	127							0
574	2013	33.5	177.3	64.8	20.6	85	39	47	144	5.3		0	0	3-4	270	0
574	2014	34.5	176.8	67.6	21.6	102	36	182	143	5.4	0	0	0	5-7	270	0
574	2015	35.4	176.8	65.3	20.9	102	45	72	136	5.4	0	0	0	5-7	270	0
574	2016	36.4	176.9	67.7	21.6	105	43	111	150	5.4	0	0	0	5-7	270	0
576	2012	43.3	184.1	77.5	22.9	126	54	122	85	5.6		0	0	3-4		0
576	2013	44.3	183.9	80	23.7	127	55	77	122	5.6		0	0	3-4		0
576	2014	45.1	184	78.6	23.2	118	46	98	104	5.6	0	0	0	0-2	180	0
576	2015	46.1	184	79.1	23.4	125	53	100	106	5.6	0	0	1	0-2	180	0
576	2016	47.1	184.3	81.9	24.1	125	50	108	94	5.6	0	0	1	0-2	270	0
577	2012	43.8	160.8	65.5	25.3	120	55	153	217		1	0	0	3-4	450	0
577	2013	44.8	160.9	68.5	26.5	120	63	120	142	6.5	1	0	1	3-4	450	0
577	2014	45.8	162.3	69.8	26.5	130	64	159	141	6.3	1	0	0	3-4	450	0
577	2015	46.7	162	70.4	26.8	133	68	180	166	6.2	1	0	0	3-4	450	0
577	2016	47.8	161.6	58.8	22.5	109	70	96	65	6.0	0	0	0	3-4	450	0
578	2012	35.0	164.5	53	19.6	159	64	66	108	4.8		0	0	3-4	180	0
578	2013	36.0	164.5	54.7	20.2	137	63	88	105	4.9		0	0	3-4	270	0
578	2014	37.0	164.3	52.8	19.6	121	62	65	83	4.9		0	0	5-7	270	0
578	2015	38.0	164.4	53.4	19.8	124	64	83	108	5.0		0	0	5-7	180	0
578	2016	39.0	164	54.8	20.4	129	63	68	110	5.0		0	0	5-7	270	0
579	2012	35.0	170.1	66.6	23	119	59	124	129	4.8		0	0	3-4	180	0
579	2013	36.0	170.1	67.5	23.3	122	68	78	154	4.8		0	0	3-4	450	0
579	2014	37.0	170.4	67.4	23.2	123	57	98	134	4.7		0	0	3-4	270	0
579	2015	38.0	170.2	66.7	23	119	63	108	129	4.9		0	0	3-4	270	0
579	2016	39.0	170.2	70.3	24.3	126	60	55	163	4.9		0	0	3-4	180	0
582	2012	59.5	168.3	59	20.8	109	70	58	147		0	0	0	3-4	270	0
582	2013	60.5	168	60.7	21.5	115	58	140	101	5.1	0	0	1	3-4	270	0
582	2014	61.5	167.6	61.8	22	106	65	101	150	5.1	0	0	0	3-4	270	0
582	2015	62.5	167.6	57.1	20.3	128	75	127	149	5.1	0	0	0	3-4	270	0
582	2016	63.2	165.5	54	19.7	123	60	84	132	5.4	0	0	0	3-4	180	0
583	2013	46.1	168.7	59.4	20.9	111	64	53	85		0	0	0	3-4	450	0
583	2014	47.1	168.8	59.4	20.8	116	59	36	84	5.6	0	0	0	3-4	450	0
583	2015	48.1	168	60.8	21.5	106	66	51	92	5.7	0	0	0	3-4	270	0
583	2016	49.1	168.5	62.8	22.1	110	55	75	98	5.6	0	0	1	3-4	450	0
585	2012	39.3	177	66.6	21.3	121	59	82	86	4.8		0	0	3-4	450	0
585	2013	40.3	177.4	66.3	21.1	131	54	124	73	4.9	0	0	0	5-7	270	0
585	2014	41.3	177.3	67.2	21.4	119	50	294	69	4.9	0	0	0	5-7	180	0
585	2015	42.3	177	64.1	20.5	112	59	102	77	4.9	0	0	0	5-7	270	0
585	2016	43.3	177.3	66.6	21.2	116	53	161	87	5.1	0	0	0	5-7	180	0
586	2012	53.9	172.7	84.9	28.5	114	70	62	135	7.3	0	0	0	3-4	180	0
586	2013	54.9	172.9	85.1	28.5	122	69	79	146	7.0	0	0	0	5-7	270	0
586	2014	55.9	172.9	82.7	27.7	109	74	67	144	6.8	0	0	0	3-4	270	0
586	2015	56.9	172.8	83.6	28	107	67	62	133	7.2	0	0	0	3-4	270	0
586	2016	57.9	172.5	81.6	27.4	108	71	62	159	6.9	0	0	0	3-4	180	0
587	2012	55.0	165.7	89.4	32.6	125	44	274	84		1	1	0	5-7	450	0
587	2013	56.0	165.9	90.2	32.8	119	41	145	97	6.0	1	1	0	5-7	450	0
587	2014	57.0	165.7	90	32.8	135	57	174	108	5.9	1	1	0	5-7	270	0
587	2015	58.0	165.7	82.9	30.2	128	53	89	89	5.3	1	1	0	5-7	450	0
587	2016	59.0	165.5	88.7	32.4	132	65	118	110	6.0	1	1	0	5-7	270	0
589	2012	53.1	173.5	97.4	32.4	131	43	245	134		0	0	0	5-7	450	0
589	2013	54.2	172.8	95.5	32	137	45	243	145	5.5	0	0	0	5-7	450	0
589	2014	55.1	172.6	75.8	25.4	123	57	82	120	5.3	0	0	0	5-7	270	0
589	2015	56.1	172.6	69.6	23.4	105	68	70	106	5.0	0	0	0	5-7	450	0
589	2016	57.1	172.8	67.1	22.5	102	64	70	115	5.1	0	0	0	5-7	270	0
590	2012	44.3	171	60.7	20.8	124	67	79	103	5.3	0	0	0	3-4	540	0
590	2013	45.3	171.1	61.9	21.1	123	60	72	99	5.2	0	0	0	3-4	540	0
590	2014	46.3	170.7	57.9	19.9	109	67	63	88	5.1	0	0	0	3-4	540	0
590	2015	47.4	170.9	62.1	21.3	106	68	74	103	5.3	0	0	0	3-4	540	0
590	2016	48.3	170.7	62.6	21.5	125	57	93	85	5.4	0	0	0	3-4	540	0
591	2012	49.9	166.3	60.1	21.7	109	72	68	94	5.4	0	1	0	5-7	450	0
591	2013	50.9	166.3	58.1	21	129	76	56	88	5.3	0	1	0	3-4	270	0
591	2014	51.9	166.1	56	20.3	98	87	56	85	5.3	0	1	0	5-7	270	0
591	2015	52.9	165.7	55.9	20.4	109	83	56	86	5.3	0	1	0	5-7	270	0
591	2016	53.9	166	56.5	20.5	113	83	108	87	5.3	0	1	0	5-7	270	0
592	2012	54.5	175.1	72.1	23.5	138	50	130	157	5.6	0	1	0	5-7	270	0
592	2013	55.5	175.2	69.8	22.7	135	48	104	133	5.5	0	1	0	5-7	270	0
592	2014	56.5	175.3	73.3	23.9	157	53	152	140	5.4	0	0	0	5-7	180	0
592	2015	57.8	175.4	73.1	23.8	170	63	152	137	5.5	0	0	0	5-7	270	0
592	2016	58.8	175.2	72.9	23.7	164	57	159	124	5.5	0	0	0	5-7	450	0
593	2015	57.8	171.7	58.7	19.9	102	71	61	109	5.1		1	0	5-7	270	0
593	2016	58.8	171.6	57.2	19.4	113	66	45	109	5.2	0	1	0	5-7	270	0
594	2012	37.0	185.5	93.6	27.2	107	59	82	157	4.9		0	1	0-2	180	0
594	2013	38.0	186.3	97.4	28.1	116	59	67	132	4.9		0	1	0-2	180	0
594	2014	39.0	186.7	93.7	26.9	119	53	70	120	4.8		0	1	0-2	180	0
594	2015	40.0	186.5	88.2	25.4	118	76	41	124	4.9	0	0	1	0-2	180	0
594	2016	41.0	186.3	93.7	27	104	63	42	159	4.9	0	0	1	0-2	180	0
597	2012	42.2	162.7	74.9	28.3	129	45	178	158	6.1	1	1	0	3-4	270	0
597	2013	43.2	162.7	72.2	27.3	130	50	180	167	6.3	1	1	0	3-4	540	0
597	2014	44.2	163.1	73.6	27.7	131	44	131	167	6.5	1	1	0	3-4	270	0
597	2015	45.2	162.7	73.6	27.8	126	55	123	153	6.7	1	1	1	3-4	540	0
597	2016	46.2	162.4	73.8	28	144	56	140	179	7.6	1	1	0	3-4	540	0
600	2012	54.3	167.1	60.9	21.8	155	47	169	96		1	0	1	3-4	270	0
600	2013	55.3	167.4	59.8	21.3	146	43	125	109	4.8	1	0	0	3-4	270	0
600	2014	56.3	166.8	59.1	21.2	157	48	126	94	4.8	1	0	0	3-4	270	0
600	2015	57.3	166.8	56.8	20.4	154	57	174	120	4.8	0	0	0	3-4	270	0
600	2016	58.3	167	59.7	21.4	157	45	125	99	4.9	0	0	0	3-4	270	0
601	2012	53.4	177.2	84	26.8	138	53	64	109	5.3	0	0	0	0-2	180	0
601	2013	54.4	177	86.1	27.5	129	50	82	116	5.2	0	0	0	0-2	180	0
601	2014	55.7	176.3	80.2	25.8	130	48	77	96	5.2	0	0	0	0-2	180	0
601	2015	56.7	176.3	80.7	26	144	51	47	108	5.2	0	0	0	0-2	180	0
601	2016	57.7	176.3	79.9	25.7	147	52	76	122	5.3	0	0	0	0-2	180	0
602	2012	54.5	162.1	72.8	27.7	128	50	95	107		0	0	0	3-4	270	0
602	2013	55.5	162.3	61.1	23.2	148	75	45	75	4.9	0	0	0	3-4	540	0
602	2014	56.5	162.3	61	23.2	132	65	43	68	5.0	0	0	0	3-4	450	0
602	2015	57.5	162.1	58.3	22.2	143	75	46	78	4.9	0	0	0	3-4	540	0
602	2016	58.5	162	57.3	21.8	178	72	38	74	4.9	0	0	1	3-4	450	0
603	2012	35.7	181.3	80.2	24.4	167	63	254	139	4.8		0	0	5-7	270	0
603	2013	36.7	181.4	80.7	24.5	140	49	210	140	4.8		0	0	5-7	270	0
603	2014	37.8	181.1	78.4	23.9	129	51	129	137	4.8		0	0	5-7	270	0
603	2015	38.7	181.1	77.7	23.7	121	56	178	146	5.0		0	0	5-7	270	0
603	2016	39.7	181.1	79.2	24.1	133	58	193	157	5.0		0	0	5-7	270	0
604	2012	30.3	179.9	71.3	22	118	44	127	92	5.0		0	0	0-2	180	0
604	2013	31.3	179.9	75.5	23.3	144	51	72	114	5.1		0	0	0-2	180	0
604	2014	32.3	180.8	77.1	23.6	117	56	71	131	5.1		1	0	0-2	180	0
604	2015	33.3	180.6	79.6	24.4	117	48	80	145	5.3		1	0	0-2	180	0
604	2016	34.3	180.9	82.4	25.2	130	46	95	125	5.4		1	0	0-2	180	0
606	2013	39.3	188.4	66.5	18.7	117	54	72	115	5.0	0	0	0	5-7	270	0
606	2015	41.3	188.1	70.5	19.9	107	51	80	123	5.0	0	0	0	3-4	180	0
606	2016	42.3	188.4	71.5	20.1	109	42	100	131	5.2	0	0	0	5-7	270	0
610	2012	59.3	168.7	62.8	22.1	141	69	71	128		0	0	0	3-4	270	0
610	2013	60.3	168.7	62.8	22.1	132	70	119	155	6.5	0	0	0	3-4	270	0
610	2014	61.3	168.7	62.4	21.9	128	62	127	135	6.6	0	0	0	3-4	270	0
610	2015	62.3	168.3	61.9	21.9	138	70	119	157	6.4	0	0	0	3-4	450	0
610	2016	63.3	168.2	62.3	22	142	77	139	143	6.7	0	0	0	3-4	180	0
611	2014	59.6	174.8	53.8	17.6	135	117	50	122	5.3	0	0	0	5-7	270	0
611	2015	60.9	174.6	54.5	17.9	122	106	32	117	5.4	0	0	0	5-7	270	0
611	2016	61.9	174.6	57.1	18.7	119	96	56	111	5.7	0	0	0	5-7	270	0
613	2012	54.4	173.5	59.8	19.9	126	58	71	127		0	0	0	3-4	540	0
613	2013	55.4	173.6	61.2	20.3	128	58	58	126	5.3	0	0	0	5-7	450	0
613	2014	56.4	173.4	60.7	20.2	147	65	55	134	5.2	0	0	0	3-4	540	0
613	2015	57.4	173.4	58.4	19.4	131	63	71	131	5.1	0	0	0	3-4	450	0
613	2016	58.4	173.4	60.1	20	133	61	90	128	5.3	0	0	1	3-4	450	0
615	2012	43.0	168	78.5	27.8	154	52	178	164	4.9	1	0	0	0-2	180	0
615	2013	44.0	168.3	83	29.3	176	48	152	132	5.1	1	0	0	0-2	180	0
615	2014	45.0	168.5	79.6	28	139	48	201	122	5.2	1	0	0	3-4	180	0
615	2015	46.0	168.2	83.9	29.7	184	51	239	159	5.5	1	0	0	0-2	180	0
615	2016	47.0	168.4	79.1	27.9	122	42	252	159	5.2	1	0	0	0-2	180	0
618	2012	57.0	177.9	74.8	23.6	151	50	70	108		0	1	0	5-7	540	0
618	2013	58.0	178.3	77.8	24.5	142	52	68	107	5.0	0	1	0	5-7	450	0
618	2014	59.0	179.1	77.6	24.2	131	42	156	92	5.0	1	1	0	5-7	450	0
618	2015	60.0	178.7	77.9	24.4	138	47	115	114	5.0	1	1	0	5-7	540	0
618	2016	61.0	178.2	77.5	24.4	132	47	122	99	5.1	1	1	0	5-7	450	0
620	2012	51.7	177.1	88.9	28.3	130	34	215	133		1	0	0	3-4	180	0
620	2013	52.7	176.9	80.2	25.6	114	35	157	125	5.2	0	0	0	0-2	180	0
620	2014	53.7	176.9	76.5	24.4	123	41	105	171	5.3	0	0	0	3-4	180	0
620	2015	54.7	176.8	86.6	27.7	121	36	191	140	5.4	0	0	1	3-4	180	0
620	2016	55.7	176.7	89.3	28.6	140	38	142	172	5.7	1	0	0	3-4	180	0
622	2012	51.8	164.2	63.4	23.5	124	70	175	152		1	1	0	5-7	270	0
622	2013	52.8	163.9	65.8	24.5	110	69	231	202	5.8	1	1	0	3-4	270	0
622	2014	53.8	164.1	64.5	24	121	59	144	93	6.0	1	1	0	3-4	450	0
622	2015	54.8	164.1	64.1	23.8	125	74	185	129	5.6	1	1	0	3-4	540	0
622	2016	55.8	164	64.3	23.9	130	72	223	194	5.9	1	1	0	3-4	450	0
623	2012	51.2	174	106.6	35.2	140	63	92	120		1	1	0	3-4	450	0
623	2013	52.2	173.9	107.7	35.6	134	60	92	103	5.3	1	1	0	3-4	450	0
623	2014	53.2	173.5	102.1	33.9	124	63	55	105	5.3	0	1	0	3-4	450	0
623	2016	54.8	173.6	108.7	36.1	143	62	85	116	5.5	1	1	0	3-4	270	0
625	2012	43.6	175.8	82	26.5	117	38	153	110	5.2	1	0	0	5-7	270	0
625	2013	44.9	175.1	75.1	24.5	107	47	65	106	5.4	0	0	0	3-4	450	0
625	2014	45.7	175.8	72.6	23.5	106	54	78	88	5.4	0	0	1	3-4	270	0
625	2015	46.7	175.4	73	23.7	109	63	55	121	5.4	0	0	1	3-4	270	0
625	2016	47.7	175.5	73.2	23.8	99	59	104	122	5.7	0	0	1	3-4	540	0
626	2012	55.3	159.3	62.6	24.7	111	52	183	139		1	0	0	0-2	180	0
626	2013	56.3	158.7	62	24.6	108	46	220	143	5.8	1	0	0	0-2	180	0
626	2014	57.3	159	63.5	25.1	106	45	114	142	5.9	1	0	0	0-2	180	0
626	2015	58.3	158.8	63.6	25.2	116	50	189	153	5.8	1	0	0	0-2	180	0
626	2016	59.3	158.9	63.5	25.1	118	43	190	132	5.8	1	0	0	0-2	180	0
628	2012	43.8	162.7	70.9	26.8	124	47	303	139	5.5	0	0	0	3-4	450	0
628	2013	44.8	162.9	70.4	26.5	131	47	251	169	5.5	0	0	0	3-4	180	0
628	2014	45.8	163.3	70.3	26.4	137	51	141	177	5.5	0	0	0	3-4	270	0
628	2015	47.2	163	69.2	26	136	48	248	118	5.3	0	0	0	3-4	180	0
628	2016	48.2	162.7	70.6	26.7	130	46	157	127	5.5	1	0	0	0-2	450	0
630	2012	53.1	177.9	78	24.6	107	60	49	136		0	0	0	5-7	270	0
630	2013	54.1	178.3	79.9	25.1	103	66	41	130	5.5	0	0	0	5-7	270	0
630	2014	55.1	183	78.5	23.4	112	65	38	118	5.4	0	0	0	5-7	270	0
630	2015	56.0	177.8	76.1	24.1	106	70	37	117	5.5	0	0	0	5-7	270	0
630	2016	57.1	178	74.7	23.6	105	77	37	123	5.7	0	0	0	5-7	270	0
644	2012	37.4	169.9	64.5	22.3	112	53	122	124	5.3		1	0	3-4	270	1
644	2013	38.5	170.5	67.8	23.3	129	55	72	140	5.4		1	0	3-4	270	1
644	2014	39.4	170.5	69.7	24	126	54	51	144	5.5		1	0	3-4	270	1
644	2015	40.5	170.5	69.9	24	99	49	107	162	5.4	0	1	0	3-4	270	1
644	2016	41.5	170.3	71.9	24.8	127	46	155	161	5.5	1	1	0	3-4	180	1
647	2012	36.5	170.6	87.3	30	120	50	114	115	4.7		1	1	3-4	270	1
647	2013	37.4	170.7	85.3	29.3	105	50	70	130	4.7		1	0	5-7	270	1
647	2014	38.4	171.1	84.5	28.9	110	57	101	114	4.7		1	0	5-7	270	1
647	2015	39.5	171.4	83.5	28.4	108	58	75	125	4.9		1	0	5-7	450	1
647	2016	40.4	171.2	85.3	29.1	107	50	163	110	4.8	1	1	0	3-4	270	1
662	2012	49.2	171.5	84.7	28.8	118	45	128	153	5.9	0	0	0	0-2	180	0
662	2013	50.2	171.6	86.9	29.5	130	54	97	178	5.8	1	0	1	0-2	180	0
662	2014	51.2	171.9	87.3	29.5	142	48	189	165	5.8	1	0	0	3-4	180	0
662	2015	52.2	171.5	85.3	29	140	60	110	112	5.8	1	0	0	0-2	270	0
662	2016	53.2	171.7	85.4	29	131	49	143	112	6.1	1	0	0	0-2	180	0
669	2013	36.0	160.7	57.4	22.2	108	36	183	120	5.2		0	1	3-4	180	0
669	2014	37.0	160.7	58.2	22.5	115	42	105	125	5.2		0	1	3-4	180	0
669	2015	38.0	160.6	58.6	22.7	118	39	96	124	5.1	0	0	1	3-4	270	0
669	2016	39.0	160.7	56.7	22	113	41	102	126	5.2	0	0	1	3-4	180	0
674	2012	37.1	178.1	75.9	23.9	134	47	70	174	4.7		0	0	3-4	180	0
674	2013	38.2	178.3	79.3	24.9	140	46	105	167	4.8		0	0	3-4	180	0
674	2014	39.2	178.6	75.8	23.8	119	38	117	176	4.8		0	0	3-4	180	0
674	2015	40.1	178.6	77.9	24.4	112	38	128	207	4.8	1	0	0	3-4	180	0
677	2014	54.8	167.7	82.2	29.2	139	52	183	107	6.2	1	0	0	3-4	450	0
677	2015	55.8									1	1	0	3-4	180	0
678	2012	53.9	162	63.1	24	136	61	86	94	5.3	0	0	1	3-4	450	0
678	2013	54.9	162.1	62.4	23.7	134	79	63	92	5.2	0	0	1	3-4	450	0
678	2014	56.3	161.9	64	24.4	129	80	90	103	5.1	0	0	1	3-4	450	0
678	2015	57.3	162	62.9	24	126	76	64	100	5.2	0	0	1	3-4	450	0
678	2016	58.3	162	62.9	24	129	80	71	110	5.3	0	0	1	3-4	270	0
679	2012	52.6	173.3	93.5	31.1	129	44	365	176	8.7	1	1	0	5-7	180	0
679	2013	53.6	173	84.1	28.1	137	49	316	113	7.6	1	0	0	3-4	180	0
679	2014	54.6	173.3	86	28.6	131	47	175	123	6.4	1	0	0	3-4	180	0
679	2015	55.5	173.3	89.4	29.8	145	53	235	143	7.1	1	0	0	3-4	180	0
679	2016	56.6	173.1	87.6	29.2	157	55	219	149	6.7	1	0	0	3-4	180	0
680	2012	50.2	182.3	70.6	21.2	98	71	82	157		0	0	0	3-4	450	0
680	2013	51.2	182.1	69.6	21	98	72	63	160	5.4	0	0	0	3-4	450	0
680	2014	52.2	182.2	70.7	21.3	113	72	102	197	5.3	0	0	1	3-4	450	0
680	2015	53.2	181.9	73.4	22.2	99	72	121	214	5.2	0	0	1	3-4	450	0
680	2016	54.2	181.8	74.5	22.5	119	66	90	191	5.5	0	0	1	3-4	450	0
682	2012	51.1	168.2	73.5	26	141	70	77	106	5.2	0	0	0	3-4	270	0
684	2012	52.4	169.5	66.7	23.2	117	48	149	117		1	0	0	0-2	180	0
684	2013	53.4	169.7	65.2	22.6	129	45	157	116	5.9	1	0	0	0-2	180	0
684	2014	54.4	170	68.5	23.7	137	43	152	132	5.9	1	0	0	0-2	180	0
684	2015	55.4	169.8	63.7	22.1	131	49	181	137	5.8	0	0	0	0-2	180	0
684	2016	56.4	170.2	63.3	21.9	124	45	140	103	6.0	0	0	0	0-2	180	0
687	2014	43.6	180.5	86.7	26.6	132	57	141	123	5.2	0	0	0	3-4	270	0
687	2015	44.6	180.3	85.9	26.4	124	68	86	144	5.2	0	0	0	3-4	270	0
687	2016	45.6	181	84.8	25.9	124	58	115	123	5.2	0	0	0	3-4	270	0
688	2012	51.8	160.7	50.4	19.5	106	77	72	123		0	0	1	3-4	540	0
688	2013	52.8	160.7	47.4	18.4	109	63	44	95	5.2	0	0	1	3-4	540	0
688	2014	53.8	160.7	47.8	18.5	129	77	74	100	5.1	0	0	1	3-4	540	0
688	2015	54.8	160.7	48.6	18.8	117	82	58	116	5.2	0	0	1	3-4	540	0
688	2016	55.8	160.6	48.1	18.6	105	67	35	104	5.4	0	0	1	3-4	540	0
690	2012	50.1	180.4	79.3	24.4	164	50	105	147		0	0	0	0-2	450	0
690	2013	51.1	180.7	76.2	23.3	162	54	104	141	5.3	0	0	0	0-2	450	0
690	2014	52.1	180.7	79.1	24.2	161	57	97	160	5.4	0	0	0	0-2	270	0
690	2015	53.1	180.5	79.6	24.4	142	58	98	152	5.4	0	0	0	0-2	180	0
690	2016	54.1	180	79.6	24.6	155	49	123	164	5.4	1	0	0	0-2	180	0
698	2012	55.4	177	66.3	21.2	138	54	74	104	5.3	0	0	0	3-4	180	0
698	2013	56.4	176.8	66.3	21.2	146	50	73	89	5.3	0	0	0	5-7	180	0
698	2014	57.4	176.7	67.2	21.5	136	54	95	90	5.3	0	0	0	3-4	270	0
698	2015	58.4	176.1	65.9	21.3	138	54	75	94	5.4	0	0	0	5-7	270	0
698	2016	59.4	176.8	67.8	21.7	144	52	54	94	5.7	0	0	0	3-4	180	0
700	2012	52.3	172.1	62	20.9	100	56	66	91		0	0	1	0-2	180	0
700	2013	53.3	172.8	61.5	20.6	107	53	77	105	5.4	0	0	1	3-4	270	0
700	2015	55.3	172.8	61.4	20.6	101	67	58	98	5.2	0	0	1	0-2	180	0
701	2012	51.5	175.8	63.9	20.7	125	41	102	108		1	0	0	0-2	270	0
701	2013	52.5	175.5	65	21.1	132	43	162	121	4.9	1	0	0	3-4	450	0
701	2014	53.2	175.9	65.4	21.1	108	39	155	115	4.8	1	0	0	0-2	180	0
701	2015	54.2	175.8	65.2	21.1	113	46	120	124	4.9	1	0	0	0-2	180	0
701	2016	55.2	176.1	63.7	20.5	125	44	117	115	5.0	1	0	1	0-2	180	0
703	2012	49.0	177.5	61.8	19.6	107	71	85	126	5.4	0	0	0	3-4	270	0
703	2013	50.0	178	63.1	19.9	118	63	97	142	5.3	0	0	1	0-2	270	0
703	2014	51.0	177.9	60.3	19.1	100	78	66	134	5.3	0	0	0	3-4	270	0
703	2015	52.3	177.7	61.4	19.4	91	69	95	133	5.3	0	0	0	3-4	450	0
703	2016	53.3	177.7	59.9	19	101	61	89	127	5.4	0	0	0	3-4	180	0
704	2012	54.9	173.9	83.9	27.7	133	42	205	93		1	1	0	5-7	270	0
704	2013	55.9	173.8	82.3	27.2	136	37	497	86	5.4	1	1	0	5-7	270	0
704	2014	56.9	173.9	84.3	27.9	141	37	383	91	5.5	1	1	0	5-7	270	0
704	2015	57.9	174	86.2	28.5	149	38	412	96	5.5	1	1	0	3-4	450	0
704	2016	58.9	173.5	84.1	27.9	129	30	298	73	5.8	1	0	0	3-4	270	0
705	2012	42.4	167.5	58.2	20.7	97	54	57	118		0	1	0	3-4	270	0
705	2013	43.4	167.9	58.1	20.6	93	60	49	122	5.2	0	1	0	3-4	180	0
705	2015	45.4	167.6	57.4	20.4	109	52	61	109	5.2	0	1	0	0-2	180	0
705	2016	46.4	167.6	57.7	20.5	124	56	62	124	5.2	0	1	0	0-2	270	0
707	2012	52.2	162.9	74.8	28.2	107	63	96	134		0	0	0	3-4	540	0
707	2013	53.2	162.8	67.4	25.4	112	76	52	95	5.5	0	0	1	3-4	450	0
707	2014	54.2	163	66.1	24.9	103	82	49	108	5.4	0	0	1	3-4	450	0
707	2015	55.3	162.8	67.3	25.4	105	80	49	104	5.5	0	0	1	5-7	270	0
707	2016	56.3	162.5	70	26.5	111	61	61	100	6.1	0	0	0	5-7	180	0
708	2012	52.6	175.3	72.7	23.7	116	45	189	108		0	0	0	3-4	540	0
708	2013	53.6	174.7	70.3	23	122	46	110	91	5.1	0	0	0	3-4	450	0
708	2014	54.6	174.7	71.6	23.5	132	59	74	96	5.1	0	0	0	3-4	540	0
708	2015	55.5	174.6	71.8	23.6	125	53	148	116	5.0	0	0	1	3-4	540	0
708	2016	56.6	175.2	72.7	23.7	118	42	175	96	5.2	0	0	0	3-4	540	0
709	2013	38.3	169.3	57.7	20.1	127	89	41	94	5.0	0	0	1	3-4	180	0
709	2014	39.3	169.3	58.1	20.3	129	85	64	98	5.1	0	0	1	3-4	180	0
709	2015	40.3	169.5	57.4	20	131	91	53	94	5.0	0	0	1	0-2	180	0
709	2016	41.3	169.6	59.1	20.5	124	84	78	113	5.2	0	0	1	0-2	180	0
713	2012	45.7	164.6	58.7	21.7	130	82	43	92	5.4	0	0	1	5-7	180	0
713	2013	46.7	164.7	59.7	22	113	72	75	109	5.4	0	0	1	5-7	270	0
713	2014	47.7	164.9	60.7	22.3	124	84	49	111	5.4	0	0	0	5-7	270	0
713	2015	48.7	164.7	58.8	21.7	119	88	69	110	5.4	0	0	1	5-7	270	0
713	2016	49.7	164	58.6	21.8	136	78	61	96	5.5	0	0	1	5-7	270	0
714	2012	47.5	165.1	62.3	22.9	112	89	67	105	4.9	0	0	1	5-7	180	0
714	2013	48.6	165.5	62.3	22.7	108	73	56	116	5.0	0	0	1	5-7	270	0
714	2014	49.5	165.5	63.6	23.2	113	74	78	120	5.0	0	0	1	3-4	270	0
714	2015	50.5	165.1	62.1	22.8	100	74	66	93	4.9	0	0	1	3-4	450	0
714	2016	51.5	165.4	62.6	22.9	107	70	111	126	5.1	0	0	1	3-4	450	0
716	2016	63.5	173.8	64.6	21.4	145	51	50	94	5.4	0	0	0	3-4	270	0
718	2012	53.8	169.5	66	23	152	43	263	116		1	0	0	0-2	180	0
718	2013	54.8	169.5	66.6	23.2	143	44	223	146	5.7	1	0	0	0-2	180	0
718	2014	55.8	169.5	65.9	22.9	147	42	271	123	5.7	1	0	0	0-2	180	0
718	2016	57.8	168.9	57.5	20.2	133	44	187	117	5.2	0	0	1	0-2	180	0
719	2012	59.3	170.5	69.1	23.8	125	62	87	120	5.3	0	0	0	3-4	270	0
719	2013	60.3	170.7	68.5	23.5	117	56	99	120	5.2	0	0	0	3-4	270	0
719	2014	61.3	170.5	66.4	22.8	107	52	90	100	5.2	0	0	0	3-4	270	0
719	2015	62.3	170.2	65.2	22.5	96	66	104	122	5.1	0	0	0	3-4	270	0
719	2016	63.3	170	64.7	22.4	109	62	72	113	5.0	0	0	1	3-4	270	0
720	2012	47.9	169.5	70.4	24.5	118	53	48	115	5.5	0	0	0	3-4	270	0
720	2013	48.9	169.7	67.6	23.5	136	65	61	93	5.5	0	0	0	3-4	270	0
720	2014	50.3	169.7	70.2	24.4	116	59	74	99	5.6	0	0	0	3-4	270	0
720	2016	51.9	169.7	64.1	22.3	120	79	87	103	5.7	0	0	1	3-4	270	0
721	2016	63.2	164.5	70.7	26.1	107	50	66	103	5.6	0	0	0	0-2	180	0
725	2012	52.0	155.2	55.7	23.1	110	86	45	64		0	0	1	5-7	270	0
725	2013	53.0	155.5	52.6	21.8	117	92	30	76	5.1	0	0	1	5-7	270	0
725	2014	54.0	155.4	52.9	21.9	109	106	52	70	5.1	0	0	1	5-7	270	0
725	2015	55.0	155.4	52.2	21.6	104	108	33	72	5.2	0	0	1	3-4	450	0
725	2016	55.9	155.3	52.9	21.9	125	94	34	85	5.0	0	0	1	5-7	270	0
727	2012	49.3	162.5	56.4	21.4	124	47	187	119		0	0	0	5-7	450	0
727	2013	50.3	162.3	57.1	21.7	121	43	123	124	5.3	0	0	0	5-7	450	0
727	2014	51.3	162.3	55.7	21.1	117	45	138	111	5.2	0	0	0	5-7	540	0
727	2015	52.3	162.3	57	21.6	150	47	146	142	5.2	0	0	0	5-7	450	0
727	2016	53.3	162.3	57.5	21.8	140	52	215	129	5.3	1	0	0	5-7	540	0
730	2012	53.2	170.7	63	21.6	122	52	149	105		0	1	0	5-7	180	0
730	2013	54.2	170.5	64.8	22.3	111	48	194	119	5.5	0	1	0	5-7	180	0
730	2014	55.3	170.9	66.1	22.6	108	48	255	103	5.5	0	1	0	5-7	180	0
730	2015	56.2	170.4	66.4	22.9	110	52	189	127	5.4	0	1	0	5-7	270	0
730	2016	57.2	170.6	68.4	23.5	131	45	186	122	5.6	0	1	0	5-7	270	0
731	2012	42.1	173.1	68.4	22.8	116	49	108	129		1	0	0	3-4	450	0
731	2013	43.1	173.1	68.5	22.9	105	39	83	173	5.2	0	0	0	0-2	180	0
731	2014	44.1	173.1	73.9	24.7	126	42	195	152	5.3	1	0	0	3-4	270	0
731	2015	45.0	173	73.3	24.5	126	45	125	166	5.2	1	0	0	3-4	270	0
731	2016	46.0	172.8	76.2	25.5	120	49	178	191	5.3	1	0	0	3-4	270	0
733	2012	47.7	167.2	75.1	26.9	136	48	73	161	5.3	0	0	0	3-4	180	0
733	2013	48.7	167.1	78.4	28.1	137	41	145	127	5.3	0	0	0	3-4	450	0
733	2014	49.7	167.3	76.4	27.3	145	45	137	153	5.3	0	0	0	3-4	540	0
733	2015	50.7	167.3	77.4	27.7	147	47	181	137	5.4	0	0	0	3-4	180	0
733	2016	51.7	167.4	78.2	27.9	156	41	141	141	5.4	0	0	0	3-4	270	0
734	2012	44.2	171.9	66.1	22.4	129	64	80	153	5.4	0	0	1	5-7	270	0
734	2013	45.3	172.3	65.8	22.2	121	65	133	166	5.3	0	0	1	5-7	450	0
734	2014	46.3	172.4	67.6	22.7	115	70	121	169	5.3	0	0	1	5-7	270	0
734	2015	47.3	172.2	69.7	23.5	128	64	192	136	5.4	0	0	1	5-7	450	0
734	2016	48.5	172.5	67.5	22.7	119	68	169	165	5.5	0	0	1	5-7	450	0
735	2012	57.0	183.1	80.8	24.1	124	52	127	111	5.6	1	0	0	3-4	180	0
735	2013	58.0	183	80.2	23.9	113	54	97	107	5.5	1	0	0	3-4	270	0
735	2014	59.3	182.7	81.9	24.5	139	57	101	106	5.5	1	0	0	3-4	270	0
735	2015	60.3	182.3	81.4	24.5	129	57	119	115	5.6	1	0	0	3-4	180	0
735	2016	61.3	183	81.4	24.3	111	49	126	106	5.7	1	0	0	3-4	270	0
736	2012	49.6	177.8	71.4	22.6	130	36	114	78	5.7	0	0	1	3-4	450	0
738	2016	51.9	179	70.4	22	104	50	73	113	4.9	0	1	1	5-7	450	0
740	2012	60.5	162.9	61.3	23.1	132	86	69	125	4.9	0	0	0	0-2	270	0
740	2013	61.6	162.4	59.3	22.5	143	61	73	83	5.0	0	0	0	0-2	270	0
740	2014	62.9	163	58.8	22.1	141	77	82	101	5.1	0	0	0	3-4	270	0
740	2015	63.8	162.6	60.3	22.8	135	76	126	103	5.0	0	0	0	3-4	270	0
740	2016	64.9	162.3	60.6	23	137	69	121	123	5.4	0	0	0	5-7	450	0
743	2012	51.3	183.1	73.5	21.9	114	56	121	152		0	0	0	5-7	180	0
743	2013	52.3	183.5	70.7	21	146	63	112	136	5.8	0	0	0	5-7	180	0
743	2014	53.2	183.8	72.2	21.4	124	64	93	134	6.0	0	0	0	5-7	180	0
743	2015	54.2	183.8	71.2	21.1	128	65	110	150	5.9	0	0	0	5-7	180	0
743	2016	55.2	183.3	67.7	20.1	150	78	70	113	5.8	0	0	0	5-7	180	0
746	2015	40.8	171.9	72.6	24.6	156	48	137	147	5.1	0	1	0	5-7	270	0
746	2016	41.8	172	73.4	24.8	166	50	73	144	5.1	0	1	0	5-7	450	0
748	2012	36.7	177.9	77.8	24.6	117	40	162	101	5.0		0	0	0-2	180	0
748	2013	37.8	177.9	77.1	24.4	151	45	140	113	5.0		0	0	0-2	180	0
748	2014	38.8	177.9	75	23.7	121	45	124	125	5.0		0	0	0-2	180	0
748	2016	40.7	177.4	71.2	22.6	124	48	181	99	5.1	0	0	0	0-2	180	0
749	2012	37.8	169.5	71.9	25	118	58	178	156	4.9		1	0	5-7	450	0
749	2013	38.8	169.9	72.4	25.1	115	58	156	135	5.0		1	1	5-7	450	0
749	2014	39.8	169.6	67.4	23.4	99	56	49	106	5.0		1	1	5-7	270	0
749	2015	40.8	169.7	67.3	23.4	107	66	95	126	4.9	0	1	1	5-7	450	0
749	2016	41.8	169.5	70.5	24.5	108	63	70	130	5.1	0	1	1	5-7	450	0
750	2012	50.4	164.2	66.6	24.7	139	49	158	179	5.2	0	0	0	5-7	270	0
750	2013	51.4	163.9	68.1	25.4	140	51	196	171	5.1	0	0	0	5-7	270	0
750	2014	52.5	164.1	65.2	24.2	135	60	131	181	5.1	0	0	0	5-7	270	0
750	2015	53.4	163.9	66.6	24.8	137	52	166	187	5.3	1	0	0	3-4	270	0
750	2016	54.4	163.9	69	25.7	139	49	213	197	5.5	0	0	0	5-7	450	0
751	2012	39.6	182.4	87.2	26.2	147	59	113	96		0	0	0	5-7	450	0
751	2013	40.6	182.7	94.2	28.2	141	46	202	130	4.9	1	0	0	5-7	450	0
751	2014	41.5	182.5	91.5	27.5	116	60	223	143	5.1	1	0	0	5-7	270	0
751	2015	42.5	182.5	93.7	28.1	132	57	241	164	4.7	0	0	0	5-7	450	0
754	2012	38.3	166.3	74	26.8	113	53	159	143	5.2		0	0	0-2	180	0
754	2013	39.3	166.3	75.6	27.3	119	50	149	162	5.3		0	0	0-2	180	0
754	2014	40.3	166.7	76.2	27.4	108	49	119	194	5.4	1	0	0	0-2	180	0
754	2015	41.3	165.9	71	25.8	125	57	113	169	5.4	1	0	1	0-2	180	0
754	2016	42.3	166.3	71.2	25.7	110	43	216	159	5.5	1	0	0	0-2	180	0
755	2013	40.3	184.7	87.3	25.6	122	42	126	198	5.6	1	0	0	3-4	270	0
755	2014	41.2	184.6	85.5	25.1	118	47	93	183	5.7	1	0	0	3-4	180	0
755	2015	42.2	184.4	82.1	24.1	111	50	114	184	5.4	1	0	0	3-4	180	0
755	2016	43.3	184.5	81.7	24	117	50	101	112	5.6	0	0	0	3-4	180	0
758	2012	37.0	165.5	57.4	21	128	52	94	105	5.2		0	0	0-2	180	0
758	2013	38.0	165.6	54.7	19.9	109	61	64	105	5.2		0	0	0-2	180	0
758	2014	39.0	165.9	55.5	20.2	106	50	47	108	5.2		0	0	0-2	180	0
758	2015	40.0	165.4	53.8	19.7	116	70	63	114	5.3	0	0	0	3-4	180	0
758	2016	41.0	165.7	58	21.1	106	65	84	138	5.3	0	0	0	0-2	180	0
760	2012	52.8	165.9	59.9	21.8	102	57	61	117	5.3	0	1	0	3-4	270	0
760	2013	53.8	165.6	59	21.5	104	57	54	108	5.3	0	1	0	3-4	180	0
760	2014	54.8	165.5	58.8	21.5	101	61	50	115	5.3	0	1	0	3-4	270	0
760	2015	55.8	165.4	62.1	22.7	108	56	75	102	5.5	0	1	0	3-4	180	0
760	2016	57.0	165.2	60.8	22.3	102	59	41	119	5.3	0	1	0	3-4	270	0
762	2012	52.0	166.3	77.2	27.9	113	35	141	130	6.2	1	1	1	3-4		0
762	2013	53.1	166.3	79.2	28.6	108	39	202	194	6.3	1	1	0	3-4		0
762	2014	54.0	165.9	79.5	28.9	111	42	216	146	6.0	1	1	1	3-4		0
762	2015	55.0	166.5	78.2	28.2	121	43	208	144	6.0	1	1	1	3-4		0
769	2012	59.3	171.5	71.2	24.2	137	52	61	94		0	1	0	5-7	450	0
769	2013	60.3	171	68.8	23.5	124	52	63	98	5.5	0	1	0	5-7	540	0
769	2014	61.3	170.8	69.8	23.9	126	58	54	85	5.5	0	1	0	5-7	540	0
769	2015	62.3	170.7	70.1	24.1	126	52	58	94	5.5	0	1	0	5-7	450	0
769	2016	63.3	170.6	71.5	24.6	125	53	56	84	5.6	0	1	0	5-7	540	0
771	2012	62.5	167.5	67.2	24	109	50	186	158		1	1	0	5-7	450	0
771	2013	63.5	167.1	69.5	24.9	111	52	217	151	5.7	1	1	0	5-7	450	0
771	2014	64.5	167.1	66.8	23.9	111	58	109	165	5.8	1	1	0	5-7	450	0
771	2015	65.5	167.1	66.8	23.9	111	59	197	158	5.6	1	1	0	5-7	450	0
771	2016	66.5	166.7	67.1	24.1	100	55	117	139	5.7	1	1	0	5-7	270	0
773	2012	50.1	168.1	67.1	23.7	112	49	108	80	5.4	1	0	0	5-7	450	0
773	2013	51.1	168	64.2	22.7	111	57	167	67	5.4	1	0	0	3-4	270	0
773	2014	52.1	167.6	69	24.6	113	55	99	74	5.4	1	0	1	3-4	450	0
773	2015	53.1	167.3	66.4	23.7	100	73	70	76	5.5	1	0	1	3-4	450	0
773	2016	54.1	167.4	70.5	25.2	124	57	105	87	5.5	1	0	1	3-4	450	0
774	2012	59.9	166.2	60.9	22	126	46	146	97	6.6	0	0	0	3-4	270	0
774	2013	60.9	166.3	61.7	22.3	132	45	181	87	6.6	0	0	1	3-4	270	0
774	2014	61.8	166.3	61.2	22.1	126	48	185	103	6.7	0	0	0	3-4	450	0
774	2015	62.8	165.8	60.4	22	136	55	75	97	6.8	0	0	0	3-4	450	0
774	2016	63.8	165.6	60.4	22	125	44	137	100	6.7	0	0	0	3-4	450	0
775	2012	50.3	175.5	65.8	21.4	122	50	328	124	5.5	1	1	0	5-7	180	0
775	2013	51.3	175.3	65.1	21.2	130	55	228	118	5.3	1	1	0	5-7	180	0
775	2014	52.3	175.5	65.5	21.3	113	52	241	114	5.2	1	1	0	5-7	180	0
775	2015	53.3	175.3	67.1	21.8	110	51	186	113	5.4	1	1	0	5-7	180	0
775	2016	54.3	175.4	66.1	21.5	111	49	263	119	5.4	1	1	0	5-7	180	0
776	2014	54.5	172.1	70.7	23.9	125	46	104	106	5.3	0	1	0	3-4	450	0
776	2015	55.5	171.9	71.8	24.3	135	44	129	119	5.4	0	1	0	5-7	450	0
776	2016	56.5	172.1	73.3	24.7	142	39	144	100	5.3	0	1	0	5-7	270	0
777	2015	51.7	173.8	70.2	23.2	123	40	496	130	5.5	0	0	0	3-4	270	0
777	2016	52.8	173.9	67.8	22.4	115	48	168	148	5.7	0	0	0	3-4	270	0
787	2012	47.4	171.6	67.6	23	97	94	47	103		0	0	0	3-4	450	0
787	2014	49.4	170.9	67.9	23.2	117	76	41	93	5.3	0	0	0	3-4	450	0
787	2015	50.4	171	65.4	22.4	106	95	42	106	5.3	0	0	0	3-4	540	0
787	2016	51.4	171.2	69.2	23.6	114	100	36	87	5.4	0	0	0	3-4	450	0
788	2012	53.8					38	271	118	5.3	0	1	0	3-4	180	0
788	2013	55.2	163.5	76.6	28.7	130	37	224	126	5.4	1	1	0	3-4	180	0
788	2014	55.8	163.1	76	28.6	129	38	173	139	5.3	1	1	0	3-4	180	0
788	2015	56.9	163.5	78.2	29.3	154	40	274	132	5.4	1	1	0	3-4	180	0
788	2016	58.2	163.4	78.6	29.4	134	37	145	75	5.6	1	1	0	3-4	270	0
791	2012	61.8	176	70.6	22.8	105	54	83	99		0	0	0	5-7	180	0
791	2013	62.8	175.9	70	22.6	114	52	83	97	5.5	0	0	0	5-7	180	0
791	2014	63.8	176.2	71	22.9	126	61	134	103	5.7	0	0	0	5-7	180	0
791	2015	64.8	175.9	71.3	23	148	65	94	101	5.6	0	0	0	5-7	180	0
791	2016	65.8	175.5	69.8	22.7	122	69	75	96	5.8	0	0	0	5-7	180	0
794	2012	54.0	179.3	72.7	22.6	120	69	97	122		0	1	0	0-2	270	0
794	2013	54.9	178.8	73.7	23.1	126	60	93	115	5.3	0	0	0	3-4	180	0
794	2014	55.9	178.5	74.9	23.5	119	54	99	120	5.4	0	0	0	3-4	270	0
794	2015	56.9	178.5	72.6	22.8	137	57	89	118	5.4	0	0	0	0-2	180	0
794	2016	57.9	178.6	71.9	22.5	123	63	61	110	5.3	0	0	0	3-4	180	0
795	2012	35.8	176.8	86.4	27.6	129	60	87	138	5.6		0	0	3-4	270	0
795	2013	36.8	176.7	78.3	25.1	155	48	39	122	5.6		0	0	3-4	450	0
795	2014	37.9	177.1	83.5	26.6	132	66	62	181	5.7		0	0	3-4	450	0
795	2015	38.8	176.4	83	26.7	138	63	47	160	5.5		0	0	3-4	540	0
795	2016	39.9	177	83.7	26.7	130	60	71	146	5.6		0	0	3-4	450	0
796	2012	34.3	183.8	58	17.2	111	72	41	107	5.4		0	0	3-4	180	0
796	2013	35.4	184.2	60.4	17.8	107	64	63	123	5.4		0	0	3-4	270	0
796	2014	36.4	183.9	61.7	18.2	109	61	58	111	5.4		0	0	3-4	180	0
798	2012	54.2	167.5	72	25.7	99	48	162	123		1	1	0	3-4	270	0
798	2013	55.2	167.7	60	21.3	95	49	149	113	5.5	0	1	0	3-4	180	0
798	2014	56.2	167.5	63.6	22.7	97	49	196	121	5.5	0	1	0	3-4	180	0
798	2015	57.2	167.2	62.3	22.3	98	55	135	134	5.3	0	1	1	0-2	180	0
798	2016	58.2	167.3	68.1	24.3	104	47	160	120	5.7	0	1	0	3-4	180	0
799	2012	51.2	178.2	70.1	22.1	140	63	84	138	5.2	0	0	0	3-4	180	0
799	2013	52.2	178.3	70.2	22.1	136	57	77	126	5.1	0	0	0	3-4	180	0
799	2014	53.5	178.2	68.8	21.7	125	59	54	126	5.0	0	0	0	3-4	180	0
799	2015	54.4	178	68.7	21.7	133	60	85	126	4.9	0	0	0	3-4	180	0
799	2016	55.4	178.1	70.7	22.3	121	60	67	129	5.2	0	0	0	3-4	180	0
801	2012	63.1	165.8	68	24.7	133	41	175	136		1	0	1	3-4	450	0
801	2013	64.0	165.2	68	24.9	116	43	227	135	6.7	1	0	1	3-4	450	0
801	2015	66.0	165.4	65.6	24	117	41	456	111	6.5	1	0	1	3-4	540	0
801	2016	67.1	165.4	63.2	23.1	133	42	222	137	6.1	1	0	1	3-4	450	0
802	2016	43.2	158.2	44.2	17.7	107	58	129	105	5.0	0	0	0	3-4	270	0
805	2012	51.1	176.7	82.2	26.3	154	83	84	121	5.2	0	0	0	3-4	450	0
805	2013	52.2	177.7	83.2	26.3	141	66	271	108	5.2	0	0	0	3-4	270	0
805	2014	53.2	176.8	82	26.2	147	88	67	148	5.3	0	0	0	3-4	450	0
805	2015	54.1	176.7	85	27.2	151	75	147	122	5.5	0	0	0	3-4	270	0
810	2012	52.1	170	61.3	21.2	102	74	40	90		0	0	0	0-2	180	0
810	2013	53.1	169.8	61.6	21.4	106	78	51	112	5.3	0	0	0	0-2	180	0
810	2014	54.1	170.8	61.1	20.9	105	77	57	109	5.3	0	0	0	0-2	180	0
810	2015	55.0	170.8	61.9	21.2	106	77	54	129	5.3	0	0	0	0-2	180	0
810	2016	56.0	170.5	60.6	20.8	119	80	69	112	5.4	0	0	0	0-2	180	0
812	2012	60.4	171.7	63.3	21.5	113	53	193	134		0	0	0	3-4	540	0
816	2012	50.8	174.6	73.2	24	139	44	116	112		1	0	1	3-4	270	0
817	2012	48.0	161.2	76.8	29.6	145	58	67	130		0	0	0	5-7	270	0
817	2013	49.0	161.1	78.9	30.4	151	62	39	131	5.0	0	0	1	5-7	270	0
817	2014	50.0	161.1	80.2	30.9	143	69	70	150	5.0	0	0	0	5-7	270	0
817	2015	51.0	161	71.8	27.7	146	34	57	109	5.3	0	0	0	3-4	270	0
[truncated: 8,180 more rows]
